# Supplementary material for: High-Content, High-Throughput Analysis of Cell Cycle Perturbations Induced by the HSP90 Inhibitor XL888
Source: PLoS One. 2011 Mar 7;6(3):e17692. doi: 10.1371/journal.pone.0017692 (PMC3049797; doi:10.1371/journal.pone.0017692)
Supplement: Dataset S1 — (XLS) [file pone.0017692.s006.xls]

## Sheet: PlateLayout
Type in treatment types into wells
	1	2	3	4	5	6	7	8	9	10	11	12	13	14	15	16	17	18	19	20	21	22	23	24			1	2	3	4	5	6	7	8	9	10	11	12	13	14	15	16	17	18	19	20	21	22	23
A															G_XL888 1670 nM	G_XL888 1670 nM											A1	A2	A3	A4	A5	A6	A7	A8	A9	A10	A11	A12	A13	A14	A15	A16	A17	A18	A19	A20	A21	A22	A23
B															G_XL888 1670 nM	G_XL888 1670 nM											B1	B2	B3	B4	B5	B6	B7	B8	B9	B10	B11	B12	B13	B14	B15	B16	B17	B18	B19	B20	B21	B22	B23
C															A_DMSO	A_DMSO											C1	C2	C3	C4	C5	C6	C7	C8	C9	C10	C11	C12	C13	C14	C15	C16	C17	C18	C19	C20	C21	C22	C23
D															A_DMSO	A_DMSO											D1	D2	D3	D4	D5	D6	D7	D8	D9	D10	D11	D12	D13	D14	D15	D16	D17	D18	D19	D20	D21	D22	D23
E															F_XL888 1110 nM	F_XL888 1110 nM											E1	E2	E3	E4	E5	E6	E7	E8	E9	E10	E11	E12	E13	E14	E15	E16	E17	E18	E19	E20	E21	E22	E23
F															F_XL888 1110 nM	F_XL888 1110 nM											F1	F2	F3	F4	F5	F6	F7	F8	F9	F10	F11	F12	F13	F14	F15	F16	F17	F18	F19	F20	F21	F22	F23
G															E_XL888 370 nM	E_XL888 370 nM											G1	G2	G3	G4	G5	G6	G7	G8	G9	G10	G11	G12	G13	G14	G15	G16	G17	G18	G19	G20	G21	G22	G23
H															E_XL888 370 nM	E_XL888 370 nM											H1	H2	H3	H4	H5	H6	H7	H8	H9	H10	H11	H12	H13	H14	H15	H16	H17	H18	H19	H20	H21	H22	H23
I															D_XL888 123 nM	D_XL888 123 nM											I1	I2	I3	I4	I5	I6	I7	I8	I9	I10	I11	I12	I13	I14	I15	I16	I17	I18	I19	I20	I21	I22	I23
J															D_XL888 123 nM	D_XL888 123 nM											J1	J2	J3	J4	J5	J6	J7	J8	J9	J10	J11	J12	J13	J14	J15	J16	J17	J18	J19	J20	J21	J22	J23
K															C_XL888 41 nM	C_XL888 41 nM											K1	K2	K3	K4	K5	K6	K7	K8	K9	K10	K11	K12	K13	K14	K15	K16	K17	K18	K19	K20	K21	K22	K23
L															C_XL888 41 nM	C_XL888 41 nM											L1	L2	L3	L4	L5	L6	L7	L8	L9	L10	L11	L12	L13	L14	L15	L16	L17	L18	L19	L20	L21	L22	L23
M															A_DMSO	A_DMSO											M1	M2	M3	M4	M5	M6	M7	M8	M9	M10	M11	M12	M13	M14	M15	M16	M17	M18	M19	M20	M21	M22	M23
N															A_DMSO	A_DMSO											N1	N2	N3	N4	N5	N6	N7	N8	N9	N10	N11	N12	N13	N14	N15	N16	N17	N18	N19	N20	N21	N22	N23
O															B_XL888 14 nM	B_XL888 14 nM											O1	O2	O3	O4	O5	O6	O7	O8	O9	O10	O11	O12	O13	O14	O15	O16	O17	O18	O19	O20	O21	O22	O23
P															B_XL888 14 nM	B_XL888 14 nM											P1	P2	P3	P4	P5	P6	P7	P8	P9	P10	P11	P12	P13	P14	P15	P16	P17	P18	P19	P20	P21	P22	P23
Cell line	Cpd inc time	Exp.	Notebook	Page#
[truncated: 1 more columns]

## Sheet: InputDataSheet
Well	Field	Cell Number	Top	Left	EventTypeProfile	EventType1Status	EventType2Status	EventType3Status	ObjectTotalIntenCh1
A15	1	1	2	127	0	0	0	0	29345
A15	1	2	8	454	1	1	0	0	15491
A15	1	3	9	91	0	0	0	0	27604
A15	1	4	19	493	1	1	0	0	16060
A15	1	5	28	142	0	0	0	0	27887
A15	1	6	33	428	1	1	0	0	18508
A15	1	7	39	335	1	1	0	0	15890
A15	1	8	40	127	0	0	0	0	20052
A15	1	9	46	363	1	1	0	0	15561
A15	1	10	61	343	1	1	0	0	16490
A15	1	11	61	394	1	1	0	0	15825
A15	1	12	71	317	1	1	0	0	15060
A15	1	13	75	471	1	1	0	0	14477
A15	1	14	79	54	1	1	0	0	17959
A15	1	15	86	320	0	0	0	0	17913
A15	1	16	87	346	1	1	0	0	25373
A15	1	17	87	380	1	1	0	0	17352
A15	1	18	87	464	1	1	0	0	14556
A15	1	19	95	56	1	1	0	0	16037
A15	1	20	99	302	0	0	0	0	23615
A15	1	21	103	116	1	1	0	0	18792
A15	1	22	106	103	0	0	0	0	18762
A15	1	23	110	400	1	1	0	0	18119
A15	1	24	111	431	0	0	0	0	21417
A15	1	25	127	224	1	1	0	0	12571
A15	1	26	131	369	1	1	0	0	11026
A15	1	27	132	381	1	1	0	0	16458
A15	1	28	138	277	0	0	0	0	26141
A15	1	29	142	38	2	0	1	1	26524
A15	1	30	142	350	1	1	0	0	15901
A15	1	31	143	217	1	1	0	0	12260
A15	1	32	144	251	0	0	0	0	18668
A15	1	33	155	328	1	1	0	0	15672
A15	1	34	165	308	0	0	0	0	22563
A15	1	35	172	318	2	0	1	0	2053
A15	1	36	176	273	0	0	0	0	19785
A15	1	37	178	317	0	0	0	0	8813
A15	1	38	181	38	1	1	0	0	19327
A15	1	39	182	360	0	0	0	0	17458
A15	1	40	182	397	1	1	0	0	14552
A15	1	41	184	57	1	1	0	0	19016
A15	1	42	184	370	0	0	0	0	11862
A15	1	43	192	393	1	1	0	0	4522
A15	1	44	193	80	0	0	0	0	24500
A15	1	45	199	394	1	1	0	0	8696
A15	1	46	201	480	0	0	0	0	10304
A15	1	47	209	474	0	0	0	0	7366
A15	1	48	217	406	1	1	0	0	19383
A15	1	49	222	338	1	1	0	0	12401
A15	1	50	223	138	2	0	1	1	36433
A15	1	51	228	491	0	0	0	0	24436
A15	1	52	230	333	1	1	0	0	14271
A15	1	53	235	2	0	0	0	0	28270
A15	1	54	256	6	2	0	1	1	29965
A15	1	55	256	97	1	1	0	0	12644
A15	1	56	261	183	2	0	1	1	30128
A15	1	57	264	277	1	1	0	0	17334
A15	1	58	268	295	1	1	0	0	18967
A15	1	59	270	125	2	0	1	1	27584
A15	1	60	271	97	1	1	0	0	13035
A15	1	61	273	212	0	0	0	0	15092
A15	1	62	277	153	2	0	1	1	32571
A15	1	63	277	281	1	1	0	0	16204
A15	1	64	280	294	1	1	0	0	18905
A15	1	65	286	257	1	1	0	0	21134
A15	1	66	293	31	1	1	0	0	15917
A15	1	67	295	219	2	0	1	1	30394
A15	1	68	295	344	1	1	0	0	17404
A15	1	69	296	187	0	0	0	0	15762
A15	1	70	301	135	2	0	1	1	28217
A15	1	71	301	482	0	0	0	1	31006
A15	1	72	303	72	0	0	0	0	15658
A15	1	73	306	357	1	1	0	0	9221
A15	1	74	312	351	1	1	0	0	4332
A15	1	75	314	100	1	1	0	0	15371
A15	1	76	314	213	1	1	0	0	18180
A15	1	77	317	355	1	1	0	0	8653
A15	1	78	321	482	0	0	0	0	23471
A15	1	79	322	234	1	1	0	0	18424
A15	1	80	326	155	1	1	0	0	16291
A15	1	81	330	283	1	1	0	0	12521
A15	1	82	335	245	1	1	0	0	18119
A15	1	83	335	271	1	1	0	0	12742
A15	1	84	336	482	1	1	0	0	13628
A15	1	85	341	194	1	1	0	0	15124
A15	1	86	341	303	2	0	1	1	28550
A15	1	87	342	35	2	0	1	1	29043
A15	1	88	345	384	1	1	0	0	15081
A15	1	89	347	124	1	1	0	0	18814
A15	1	90	347	355	2	0	1	1	29392
A15	1	91	348	103	1	1	0	0	17324
A15	1	92	353	345	2	0	1	1	25504
A15	1	93	354	81	1	1	0	0	14654
A15	1	94	354	223	1	1	0	0	16150
A15	1	95	356	157	1	1	0	0	17651
A15	1	96	359	489	1	1	0	0	16409
A15	1	97	364	252	0	0	0	0	27496
A15	1	98	366	364	1	1	0	0	15150
A15	1	99	368	85	1	1	0	0	13380
A15	1	100	369	3	0	0	0	0	25037
A15	1	101	370	38	1	1	0	0	15870
A15	1	102	370	175	0	0	0	0	26103
A15	1	103	371	404	1	1	0	0	16679
A15	1	104	374	385	1	1	0	0	16357
A15	1	105	375	130	1	1	0	0	16242
A15	1	106	375	356	1	1	0	0	15826
A15	1	107	379	207	0	0	0	0	20337
A15	1	108	380	275	0	0	0	0	13799
A15	1	109	380	284	0	0	0	0	9402
A15	1	110	380	309	0	0	0	0	26532
A15	1	111	381	330	0	0	0	0	16883
A15	1	112	383	445	0	0	0	0	9455
A15	1	113	385	218	1	1	0	0	9358
A15	1	114	386	75	2	0	1	1	27190
A15	1	115	386	453	0	0	0	0	9855
A15	1	116	389	37	1	1	0	0	16434
A15	1	117	389	321	0	0	0	0	17039
A15	1	118	391	134	1	1	0	0	16251
A15	1	119	391	188	1	1	0	0	8805
A15	1	120	391	249	0	0	0	0	24619
A15	1	121	393	181	1	1	0	0	6159
A15	1	122	395	368	0	0	0	0	27998
A15	1	123	397	165	1	1	0	0	16471
A15	1	124	399	138	1	1	0	0	10487
A15	1	125	407	428	2	0	1	1	26629
A15	1	126	414	65	2	0	1	0	17689
A15	1	127	416	56	2	0	1	0	8772
A15	1	128	416	112	2	0	1	1	29288
A15	1	129	418	179	1	1	0	0	15754
A15	1	130	425	418	1	1	0	0	17276
A15	1	131	426	154	1	1	0	0	16006
A15	1	132	432	86	2	0	1	1	28017
A15	1	133	432	204	0	0	0	0	10016
A15	1	134	432	213	0	0	0	0	4515
A15	1	135	434	245	1	1	0	0	13595
A15	1	136	441	7	1	1	0	0	16199
A15	1	137	441	221	1	1	0	0	25927
A15	1	138	442	193	0	0	0	0	14530
A15	1	139	444	209	0	0	0	0	2277
A15	1	140	445	255	1	1	0	1	28384
A15	1	141	452	435	1	1	0	0	14371
A15	1	142	456	147	0	0	0	0	25818
A15	1	143	461	373	1	1	0	0	14611
A15	1	144	465	492	1	1	0	0	17700
A15	1	145	470	477	1	1	0	0	10134
A15	1	146	471	198	0	0	0	0	29113
A15	1	147	479	475	1	1	0	0	7077
A15	1	148	492	111	1	1	0	0	6674
A15	1	149	492	447	1	1	0	0	14437
A15	2	1	2	83	1	1	0	0	27492
A15	2	2	2	135	2	0	1	1	32303
A15	2	3	2	397	1	1	0	0	17499
A15	2	4	4	421	1	1	0	0	15079
A15	2	5	8	223	0	0	0	0	39782
A15	2	6	10	194	2	0	1	1	39631
A15	2	7	14	419	1	1	0	0	8599
A15	2	8	17	114	2	0	1	1	42082
A15	2	9	18	358	1	1	0	0	26237
A15	2	10	21	408	1	1	0	0	11238
A15	2	11	22	400	1	1	0	0	10850
A15	2	12	24	246	0	0	0	0	29549
A15	2	13	25	332	1	1	0	0	21958
A15	2	14	26	42	1	1	0	0	22262
A15	2	15	27	281	0	0	0	0	20973
A15	2	16	30	16	0	0	0	0	37082
A15	2	17	36	340	1	1	0	0	18496
A15	2	18	37	151	0	0	0	0	23833
A15	2	19	41	491	2	0	1	1	37972
A15	2	20	44	106	2	0	1	0	34770
A15	2	21	46	64	1	1	0	0	19748
A15	2	22	47	464	2	0	1	1	40182
A15	2	23	54	49	0	0	0	0	28844
A15	2	24	58	132	0	0	0	0	28894
A15	2	25	58	203	1	1	0	0	14077
A15	2	26	65	87	1	1	0	0	21774
A15	2	27	65	105	1	1	0	0	21379
A15	2	28	68	313	1	1	0	0	20181
A15	2	29	69	153	0	0	0	0	21324
A15	2	30	71	192	1	1	0	0	15773
A15	2	31	88	86	1	1	0	0	9719
A15	2	32	91	98	1	1	0	0	17319
A15	2	33	92	148	0	0	0	0	20667
A15	2	34	100	53	1	1	0	0	21672
A15	2	35	102	319	0	0	0	0	26914
A15	2	36	107	245	0	0	0	0	11929
A15	2	37	107	253	0	0	0	0	9409
A15	2	38	109	130	0	0	0	0	21341
A15	2	39	111	65	1	1	0	0	20276
A15	2	40	121	209	0	0	0	1	33863
A15	2	41	122	343	0	0	0	0	25905
A15	2	42	128	288	1	1	0	0	20434
A15	2	43	130	143	0	0	0	0	26510
A15	2	44	132	75	2	0	1	1	34661
A15	2	45	140	322	0	0	0	0	22491
A15	2	46	142	32	1	1	0	0	20115
A15	2	47	145	15	1	1	0	0	19913
A15	2	48	146	3	1	1	0	0	21408
A15	2	49	150	232	0	0	0	0	21290
A15	2	50	152	288	1	1	0	0	18628
A15	2	51	155	32	1	1	0	0	20923
A15	2	52	174	476	0	0	0	0	25897
A15	2	53	181	344	0	0	0	0	35092
A15	2	54	185	486	1	1	0	0	16260
A15	2	55	189	310	2	0	1	0	34369
A15	2	56	196	117	1	1	0	0	20427
A15	2	57	199	72	1	1	0	0	19896
A15	2	58	215	278	1	1	0	0	29844
A15	2	59	217	254	0	0	0	0	18619
A15	2	60	219	225	1	1	0	0	19102
A15	2	61	221	419	0	0	0	0	32610
A15	2	62	229	172	1	1	0	0	9631
A15	2	63	233	471	2	0	1	1	32415
A15	2	64	234	184	1	1	0	0	6574
A15	2	65	235	404	1	1	0	0	19375
A15	2	66	240	174	1	1	0	0	4054
A15	2	67	243	182	1	1	0	0	6509
A15	2	68	243	202	1	1	0	0	18140
A15	2	69	249	180	1	1	0	0	17980
A15	2	70	249	427	2	0	1	1	37271
A15	2	71	262	209	1	1	0	0	22921
A15	2	72	267	17	0	0	0	0	29889
A15	2	73	268	242	1	1	0	0	20304
A15	2	74	269	459	1	1	0	0	17624
A15	2	75	270	174	0	0	0	0	27423
A15	2	76	270	288	1	1	0	0	15541
A15	2	77	270	497	1	1	0	0	15925
A15	2	78	272	314	1	1	0	0	25187
A15	2	79	277	143	0	0	0	0	24104
A15	2	80	277	279	1	1	0	0	15490
A15	2	81	285	449	2	0	1	1	33008
A15	2	82	289	216	1	1	0	0	18831
A15	2	83	298	246	0	0	0	0	33081
A15	2	84	302	502	1	1	0	0	9495
A15	2	85	306	58	1	1	0	0	21212
A15	2	86	307	319	1	1	0	0	28932
A15	2	87	309	463	0	0	0	0	20118
A15	2	88	311	264	1	1	0	0	18200
A15	2	89	312	424	2	0	1	1	34080
A15	2	90	314	497	1	1	0	0	12452
A15	2	91	318	387	0	0	0	0	35852
A15	2	92	329	447	1	1	0	0	19187
A15	2	93	332	472	1	1	0	0	6201
A15	2	94	334	405	0	0	0	0	21175
A15	2	95	336	206	1	1	0	0	7333
A15	2	96	338	466	1	1	0	0	12124
A15	2	97	339	216	1	1	0	0	8085
A15	2	98	341	198	1	1	0	0	11709
A15	2	99	342	497	1	1	0	0	9302
A15	2	100	345	211	1	1	0	0	8534
A15	2	101	346	490	1	1	0	0	7935
A15	2	102	348	83	2	0	1	1	34453
A15	2	103	354	298	1	1	0	0	18106
A15	2	104	358	57	1	1	0	0	19044
A15	2	105	362	246	0	0	0	0	32915
A15	2	106	362	335	0	0	0	0	25041
A15	2	107	362	417	1	1	0	0	30471
A15	2	108	363	139	1	1	0	0	24631
A15	2	109	366	173	0	0	0	0	28674
A15	2	110	370	313	1	1	0	0	22932
A15	2	111	370	465	0	0	0	0	28120
A15	2	112	373	47	0	0	0	0	12941
A15	2	113	377	226	2	0	1	1	32071
A15	2	114	378	38	0	0	0	0	7226
A15	2	115	380	378	1	1	0	0	29209
A15	2	116	385	153	1	1	0	0	18542
A15	2	117	388	478	0	0	0	0	30289
A15	2	118	391	74	1	1	0	0	10882
A15	2	119	392	298	1	1	0	0	18132
A15	2	120	392	338	2	0	1	1	39152
A15	2	121	397	311	1	1	0	0	17166
A15	2	122	400	82	1	1	0	0	9890
A15	2	123	400	456	0	0	0	0	23955
A15	2	124	401	197	1	1	0	0	21671
A15	2	125	402	91	1	1	0	0	3761
A15	2	126	405	398	1	1	0	0	26938
A15	2	127	409	216	1	1	0	0	23474
A15	2	128	414	102	1	1	0	0	18470
A15	2	129	419	58	1	1	0	0	19303
A15	2	130	420	215	1	1	0	0	20181
A15	2	131	426	145	1	1	0	0	21111
A15	2	132	426	337	0	0	0	0	29546
A15	2	133	429	178	2	0	1	1	36231
A15	2	134	433	477	1	1	0	0	19732
A15	2	135	436	300	1	1	0	0	21310
A15	2	136	437	455	0	0	0	0	30363
A15	2	137	438	263	2	0	1	1	36026
A15	2	138	441	352	0	0	0	0	33772
A15	2	139	443	209	1	1	0	0	18921
A15	2	140	445	481	1	1	0	0	16979
A15	2	141	450	128	2	0	1	1	35668
A15	2	142	453	44	2	0	1	1	29687
A15	2	143	457	332	1	1	0	0	20856
A15	2	144	459	292	1	1	0	0	14131
A15	2	145	461	85	2	0	1	1	32249
A15	2	146	463	433	1	1	0	0	27272
A15	2	147	464	154	1	1	0	0	18818
A15	2	148	464	310	1	1	0	0	18461
A15	2	149	468	190	1	1	0	0	8087
A15	2	150	468	424	1	1	0	0	21952
A15	2	151	469	301	1	1	0	0	7582
A15	2	152	470	243	1	1	0	0	19683
A15	2	153	472	270	1	1	0	0	23121
A15	2	154	474	385	1	1	0	0	25825
A15	2	155	474	451	0	0	0	0	30624
A15	2	156	476	188	1	1	0	0	9986
A15	2	157	478	373	1	1	0	0	13866
A15	2	158	485	167	1	1	0	0	19751
A15	2	159	487	216	0	0	0	0	28384
A15	2	160	494	127	2	0	1	1	34384
A15	2	161	495	342	1	1	0	0	18386
A15	2	162	500	172	1	1	0	0	18691
A15	2	163	500	427	0	0	0	0	18415
A15	3	1	2	64	1	1	0	0	20714
A15	3	2	4	294	0	0	0	0	37169
A15	3	3	10	498	1	1	0	0	27381
A15	3	4	12	274	0	0	0	0	34388
A15	3	5	16	238	0	0	0	0	31869
A15	3	6	21	145	1	1	0	0	18332
A15	3	7	21	434	1	1	0	0	14551
A15	3	8	24	91	0	0	0	0	25346
A15	3	9	24	422	1	1	0	0	19284
A15	3	10	25	14	1	1	0	0	20944
A15	3	11	29	120	1	1	0	0	23353
A15	3	12	32	195	0	0	0	0	39221
A15	3	13	37	366	2	0	1	1	40482
A15	3	14	38	423	1	1	0	0	21595
A15	3	15	39	108	1	1	0	0	21642
A15	3	16	43	302	1	1	0	0	21333
A15	3	17	46	57	2	0	1	1	54526
A15	3	18	48	135	0	0	0	0	37674
A15	3	19	48	438	1	1	0	0	22805
A15	3	20	51	169	1	1	0	0	22429
A15	3	21	51	334	1	1	0	0	21000
A15	3	22	51	493	1	1	0	0	32894
A15	3	23	54	266	0	0	0	0	20659
A15	3	24	64	131	1	1	0	0	20655
A15	3	25	65	220	1	1	0	0	14451
A15	3	26	66	118	1	1	0	0	17706
A15	3	27	68	328	1	1	0	0	15500
A15	3	28	70	206	1	1	0	0	18814
A15	3	29	80	219	1	1	0	0	11615
A15	3	30	80	350	1	1	0	0	21017
A15	3	31	82	466	2	0	1	1	39892
A15	3	32	88	155	1	1	0	0	19166
A15	3	33	89	92	0	0	0	0	26283
A15	3	34	92	54	0	0	0	0	34576
A15	3	35	97	166	1	1	0	0	19302
A15	3	36	97	200	1	1	0	0	20470
A15	3	37	100	77	1	1	0	0	20035
A15	3	38	103	389	0	0	0	0	28759
A15	3	39	104	240	0	0	0	0	30988
A15	3	40	109	375	0	0	0	0	26829
A15	3	41	110	32	0	0	0	0	31699
A15	3	42	117	112	1	1	0	0	35238
A15	3	43	118	89	0	0	0	0	32241
A15	3	44	118	267	0	0	0	0	38124
A15	3	45	118	469	0	0	0	0	27549
A15	3	46	119	212	2	0	1	0	38496
A15	3	47	127	403	2	0	1	1	37421
A15	3	48	128	105	1	1	0	0	20267
A15	3	49	130	155	2	0	1	1	44610
A15	3	50	133	86	1	1	0	0	21115
A15	3	51	137	383	1	1	0	0	21334
A15	3	52	137	485	0	0	0	0	27819
A15	3	53	144	190	2	0	1	1	39584
A15	3	54	148	11	1	1	0	0	19067
A15	3	55	150	371	1	1	0	1	22983
A15	3	56	154	217	0	0	0	0	34816
A15	3	57	155	239	1	1	0	0	20534
A15	3	58	156	443	0	0	0	0	30083
A15	3	59	161	407	2	0	1	1	23429
A15	3	60	162	8	1	1	0	0	7089
A15	3	61	166	257	1	1	0	0	19573
A15	3	62	168	11	1	1	0	0	12417
A15	3	63	168	400	2	0	1	1	12310
A15	3	64	175	80	2	0	1	1	42572
A15	3	65	177	155	2	0	1	0	41463
A15	3	66	177	194	0	0	0	0	36465
A15	3	67	178	301	0	0	0	0	27076
A15	3	68	181	362	2	0	1	1	42103
A15	3	69	189	327	1	1	0	0	23965
A15	3	70	193	435	2	0	1	0	40528
A15	3	71	194	474	2	0	1	1	41758
A15	3	72	198	136	2	0	1	1	36155
A15	3	73	200	200	2	0	1	0	31433
A15	3	74	202	408	1	1	0	0	19798
A15	3	75	204	318	2	0	1	1	41107
A15	3	76	208	371	2	0	1	1	40873
A15	3	77	210	64	1	1	0	0	22254
A15	3	78	212	162	0	0	0	0	34158
A15	3	79	212	207	0	0	0	0	30063
A15	3	80	213	298	1	1	0	0	23969
A15	3	81	217	108	0	0	0	0	38368
A15	3	82	218	477	2	0	1	1	18841
A15	3	83	220	79	1	1	0	0	18559
A15	3	84	223	351	1	1	0	0	22997
A15	3	85	226	479	2	0	1	1	26853
A15	3	86	229	185	2	0	1	0	40394
A15	3	87	233	425	1	1	0	0	21071
A15	3	88	236	472	1	1	0	0	22010
A15	3	89	238	35	2	0	1	1	37272
A15	3	90	238	257	2	0	1	1	35275
A15	3	91	241	220	0	0	0	0	31835
A15	3	92	241	283	1	1	0	0	24042
A15	3	93	243	381	1	1	0	0	23286
A15	3	94	245	80	1	1	0	0	20907
A15	3	95	247	63	0	0	0	0	19837
A15	3	96	249	363	1	1	0	0	25460
A15	3	97	253	144	0	0	0	0	42519
A15	3	98	258	188	1	1	0	0	21932
A15	3	99	260	15	1	1	0	0	20383
A15	3	100	260	113	0	0	0	0	26463
A15	3	101	269	323	1	1	0	0	21111
A15	3	102	270	227	2	0	1	1	36521
A15	3	103	270	489	0	0	0	0	25073
A15	3	104	272	3	1	1	0	0	24971
A15	3	105	278	63	0	0	0	0	32478
A15	3	106	278	275	2	0	1	1	44900
A15	3	107	279	381	1	1	0	0	18914
A15	3	108	280	155	1	1	0	0	21983
A15	3	109	282	356	1	1	0	0	21362
A15	3	110	289	178	0	0	0	0	21011
A15	3	111	290	233	0	0	0	0	16802
A15	3	112	291	24	2	0	1	1	36677
A15	3	113	292	105	1	1	0	0	19577
A15	3	114	295	127	0	0	0	0	19477
A15	3	115	296	142	0	0	0	0	35873
A15	3	116	297	322	0	0	0	0	30829
A15	3	117	301	231	0	0	0	0	15635
A15	3	118	301	261	1	1	0	0	11979
A15	3	119	301	488	1	1	0	0	19119
A15	3	120	303	349	1	1	0	0	20818
A15	3	121	306	427	1	1	0	0	43830
A15	3	122	309	286	0	0	0	0	31642
A15	3	123	310	202	0	0	0	0	40303
A15	3	124	312	181	0	0	0	0	34854
A15	3	125	313	87	0	0	0	0	23978
A15	3	126	313	478	1	1	0	0	15986
A15	3	127	315	260	0	0	0	0	24328
A15	3	128	316	258	1	1	0	0	1770
A15	3	129	318	229	0	0	0	0	39072
A15	3	130	320	156	1	1	0	0	21050
A15	3	131	322	414	1	1	0	0	25470
A15	3	132	325	127	1	1	0	0	17694
A15	3	133	325	304	0	0	0	0	23092
A15	3	134	327	10	0	0	0	0	35123
A15	3	135	327	44	2	0	1	0	35897
A15	3	136	330	183	1	1	0	0	20001
A15	3	137	333	204	1	1	0	0	22485
A15	3	138	335	275	1	1	0	0	23525
A15	3	139	336	328	0	0	0	1	35616
A15	3	140	336	410	1	1	0	0	18792
A15	3	141	337	338	0	0	0	1	35742
A15	3	142	339	362	0	0	0	0	15276
A15	3	143	341	492	0	0	0	1	39862
A15	3	144	344	78	0	0	0	0	23502
A15	3	145	349	362	0	0	0	0	7636
A15	3	146	350	171	1	1	0	0	22115
A15	3	147	350	237	0	0	0	0	26210
A15	3	148	353	125	2	0	1	1	37938
A15	3	149	358	331	1	1	0	0	19066
A15	3	150	361	206	1	1	0	0	21026
A15	3	151	362	301	1	1	0	0	1577
A15	3	152	365	103	0	0	0	0	34304
A15	3	153	367	310	1	1	0	0	22290
A15	3	154	369	296	1	1	0	0	6809
A15	3	155	371	319	1	1	0	0	34652
A15	3	156	371	404	0	0	0	0	30109
A15	3	157	372	476	2	0	1	1	40381
A15	3	158	373	171	1	1	0	0	8573
A15	3	159	374	161	1	1	0	0	15015
A15	3	160	374	191	0	0	0	0	22472
A15	3	161	375	147	1	1	0	0	23502
A15	3	162	379	76	1	1	0	0	11170
A15	3	163	381	360	0	0	0	0	26719
A15	3	164	383	84	1	1	0	0	9306
A15	3	165	385	113	0	0	0	0	23556
A15	3	166	386	320	1	1	0	0	4088
A15	3	167	387	31	2	0	1	1	33335
A15	3	168	389	164	1	1	0	0	14944
A15	3	169	393	135	2	0	1	1	36651
A15	3	170	394	153	1	1	0	0	18248
A15	3	171	395	119	0	0	0	0	12086
A15	3	172	396	69	1	1	0	0	24551
A15	3	173	400	215	2	0	1	1	48153
A15	3	174	402	487	0	0	0	0	25770
A15	3	175	405	91	2	0	1	1	37882
A15	3	176	408	54	1	1	0	0	20693
A15	3	177	411	173	1	1	0	0	16437
A15	3	178	412	285	2	0	1	1	36406
A15	3	179	412	419	2	0	1	1	37940
A15	3	180	416	458	2	0	1	1	33808
A15	3	181	418	117	2	0	1	1	16852
A15	3	182	420	449	2	0	1	1	26120
A15	3	183	422	385	1	1	0	0	22987
A15	3	184	428	80	1	1	0	0	21631
A15	3	185	428	114	2	0	1	1	23298
A15	3	186	431	150	0	0	0	0	21338
A15	3	187	434	40	1	1	0	0	8022
A15	3	188	435	50	1	1	0	0	6070
A15	3	189	436	414	1	1	0	0	23415
A15	3	190	440	185	1	1	0	0	19579
A15	3	191	444	37	1	1	0	0	9668
A15	3	192	445	48	1	1	0	0	5804
A15	3	193	445	91	0	0	0	0	17458
A15	3	194	446	9	2	0	1	1	35430
A15	3	195	448	224	1	1	0	0	21245
A15	3	196	449	70	1	1	0	0	19642
A15	3	197	450	138	2	0	1	0	31744
A15	3	198	454	259	1	1	0	0	18722
A15	3	199	454	292	0	0	0	0	20845
A15	3	200	454	453	1	1	0	0	23489
A15	3	201	457	83	1	1	0	0	15485
A15	3	202	457	319	1	1	0	0	24756
A15	3	203	463	37	1	1	0	0	21368
A15	3	204	463	375	1	1	0	0	18687
A15	3	205	465	106	1	1	0	0	6712
A15	3	206	471	318	0	0	0	0	33739
A15	3	207	472	204	2	0	1	1	37432
A15	3	208	473	103	1	1	0	0	6092
A15	3	209	475	113	1	1	0	0	4751
A15	3	210	478	186	1	1	0	0	4761
A15	3	211	480	427	1	1	0	0	21477
A15	3	212	481	100	0	0	0	0	9376
A15	3	213	481	111	0	0	0	0	4489
A15	3	214	481	231	2	0	1	1	44285
A15	3	215	481	243	2	0	1	1	11249
A15	3	216	482	177	1	1	0	0	8527
A15	3	217	485	465	1	1	0	0	16657
A15	3	218	486	189	1	1	0	0	18153
A15	3	219	487	74	0	0	0	0	28711
A15	3	220	489	287	1	1	0	0	20660
A15	4	1	3	122	1	1	0	0	25079
A15	4	2	6	365	1	1	0	0	23882
A15	4	3	8	318	0	0	0	0	33873
A15	4	4	10	148	1	1	0	0	21758
A15	4	5	12	174	1	1	0	0	19284
A15	4	6	21	248	2	0	1	1	41275
A15	4	7	27	388	1	1	0	0	23095
A15	4	8	31	73	1	1	0	0	21838
A15	4	9	37	300	1	1	0	0	36913
A15	4	10	43	348	1	1	0	0	18979
A15	4	11	47	201	0	0	0	0	39937
A15	4	12	51	9	1	1	0	0	22836
A15	4	13	64	335	0	0	0	0	27532
A15	4	14	67	481	0	0	0	0	32810
A15	4	15	68	298	0	0	0	0	31382
A15	4	16	70	441	0	0	0	0	29940
A15	4	17	71	62	0	0	0	0	24953
A15	4	18	72	14	1	1	0	0	19592
A15	4	19	73	121	0	0	0	0	29167
A15	4	20	76	198	1	1	0	0	19832
A15	4	21	81	45	0	0	0	0	26137
A15	4	22	86	266	1	1	0	0	19150
A15	4	23	89	240	1	1	0	1	17238
A15	4	24	97	153	1	1	0	0	15977
A15	4	25	97	457	2	0	1	0	16843
A15	4	26	97	496	1	1	0	0	12406
A15	4	27	100	487	1	1	0	0	9855
A15	4	28	101	81	1	1	0	0	18649
A15	4	29	102	232	2	0	1	1	17664
A15	4	30	105	401	1	1	0	0	18914
A15	4	31	109	120	1	1	0	0	22910
A15	4	32	109	151	1	1	0	0	18698
A15	4	33	109	163	1	1	0	0	17742
A15	4	34	109	458	2	0	1	0	21654
A15	4	35	114	56	0	0	0	1	27842
A15	4	36	115	486	1	1	0	0	20886
A15	4	37	116	268	1	1	0	0	19873
A15	4	38	116	429	1	1	0	0	21659
A15	4	39	125	346	0	0	0	0	37299
A15	4	40	136	138	1	1	0	0	23361
A15	4	41	139	461	0	0	0	0	22517
A15	4	42	142	256	1	1	0	0	15571
A15	4	43	144	182	2	0	1	1	39731
A15	4	44	151	250	1	1	0	0	9336
A15	4	45	157	258	1	1	0	0	7910
A15	4	46	157	408	1	1	0	0	22903
A15	4	47	157	479	1	1	0	0	21748
A15	4	48	158	28	0	0	0	0	28926
A15	4	49	160	217	0	0	0	0	38253
A15	4	50	167	460	0	0	0	0	22552
A15	4	51	168	84	0	0	0	0	21186
A15	4	52	169	419	1	1	0	0	20080
A15	4	53	179	85	0	0	0	0	14849
A15	4	54	184	25	0	0	0	0	32946
A15	4	55	185	328	1	1	0	0	24149
A15	4	56	202	323	1	1	0	0	21517
A15	4	57	205	58	0	0	0	0	30868
A15	4	58	208	13	0	0	0	0	32245
A15	4	59	209	192	1	1	0	0	23422
A15	4	60	211	304	0	0	0	0	37218
A15	4	61	223	444	1	1	0	0	21258
A15	4	62	223	485	1	1	0	0	12608
A15	4	63	224	464	1	1	0	0	14665
A15	4	64	227	57	0	0	0	0	22687
A15	4	65	230	112	1	1	0	0	20059
A15	4	66	230	125	1	1	0	0	12515
A15	4	67	234	486	1	1	0	0	9895
A15	4	68	235	3	2	0	1	0	31503
A15	4	69	236	465	1	1	0	0	17106
A15	4	70	237	330	2	0	1	1	57478
A15	4	71	239	130	0	0	0	0	45032
A15	4	72	246	185	1	1	0	0	20648
A15	4	73	247	150	1	1	0	0	10221
A15	4	74	255	159	1	1	0	0	6018
A15	4	75	257	79	1	1	0	0	19096
A15	4	76	257	141	1	1	0	0	17005
A15	4	77	268	45	1	1	0	0	18466
A15	4	78	270	12	0	0	0	0	24223
A15	4	79	274	495	1	1	0	0	26210
A15	4	80	275	341	0	0	0	1	39234
A15	4	81	276	94	0	0	0	0	25350
A15	4	82	282	173	1	1	0	0	16483
A15	4	83	286	78	1	1	0	0	18509
A15	4	84	287	120	0	0	0	0	34004
A15	4	85	291	159	2	0	1	0	28569
A15	4	86	292	335	2	0	1	1	39336
A15	4	87	293	197	0	0	0	0	26740
A15	4	88	294	411	0	0	0	0	32876
A15	4	89	296	56	1	1	0	0	15818
A15	4	90	305	412	0	0	0	0	27229
A15	4	91	306	455	0	0	0	0	23405
A15	4	92	310	215	0	0	0	0	3361
A15	4	93	310	397	1	1	0	0	19998
A15	4	94	311	80	2	0	1	1	26523
A15	4	95	314	106	1	1	0	0	12879
A15	4	96	315	308	1	1	0	0	12267
A15	4	97	316	197	0	0	0	0	17162
A15	4	98	316	383	1	1	0	0	17277
A15	4	99	318	144	0	0	0	0	14261
A15	4	100	318	213	0	0	0	0	12706
A15	4	101	318	315	1	1	0	0	14405
A15	4	102	319	164	2	0	1	1	15140
A15	4	103	322	51	0	0	0	0	16169
A15	4	104	323	62	0	0	0	0	8813
A15	4	105	323	266	1	1	0	0	23620
A15	4	106	323	340	1	1	0	0	19476
A15	4	107	325	153	0	0	0	0	13373
A15	4	108	329	369	0	0	0	0	23968
A15	4	109	330	460	1	1	0	0	21949
A15	4	110	333	306	1	1	0	0	23546
A15	4	111	333	360	0	0	0	0	24462
A15	4	112	334	279	0	0	0	0	36543
A15	4	113	334	328	1	1	0	0	21915
A15	4	114	339	441	0	0	0	0	23721
A15	4	115	340	381	2	0	1	0	35462
A15	4	116	341	54	1	1	0	0	7468
A15	4	117	342	197	0	0	0	0	28282
A15	4	118	342	410	0	0	0	0	15928
A15	4	119	343	226	1	1	0	0	18218
A15	4	120	345	323	1	1	0	0	21052
A15	4	121	348	40	2	0	1	0	17747
A15	4	122	352	411	1	1	0	0	16400
A15	4	123	357	234	1	1	0	0	18667
A15	4	124	362	101	1	1	0	0	11021
A15	4	125	364	308	0	0	0	0	30417
A15	4	126	365	322	1	1	0	0	14210
A15	4	127	366	383	2	0	1	1	39371
A15	4	128	373	182	1	1	0	0	6912
A15	4	129	374	14	1	1	0	0	11284
A15	4	130	374	26	1	1	0	0	11002
A15	4	131	374	172	1	1	0	0	4991
A15	4	132	374	214	0	0	0	0	21844
A15	4	133	374	487	2	0	1	1	37360
A15	4	134	375	269	1	1	0	0	17621
A15	4	135	378	257	1	1	0	0	16196
A15	4	136	380	340	1	1	0	0	20368
A15	4	137	381	40	1	1	0	0	8612
A15	4	138	381	168	0	0	0	0	7725
A15	4	139	382	82	1	1	0	0	8414
A15	4	140	382	93	0	0	0	0	8570
A15	4	141	388	170	0	0	0	0	7739
A15	4	142	389	180	1	1	0	0	11135
A15	4	143	397	416	0	0	0	0	33653
A15	4	144	398	46	1	1	0	0	10614
A15	4	145	403	220	1	1	0	0	14048
A15	4	146	410	278	1	1	0	0	32208
A15	4	147	412	369	1	1	0	0	33936
A15	4	148	417	452	1	1	0	0	21282
A15	4	149	420	181	1	1	0	0	14227
A15	4	150	420	310	0	0	0	0	38386
A15	4	151	423	412	1	1	0	0	24032
A15	4	152	424	252	2	0	1	1	28745
A15	4	153	430	203	2	0	1	0	11901
A15	4	154	430	375	1	1	0	0	9323
A15	4	155	432	459	1	1	0	0	11777
A15	4	156	436	7	0	0	0	0	13873
A15	4	157	437	136	1	1	0	0	4935
A15	4	158	438	424	1	1	0	0	22839
A15	4	159	439	277	0	0	0	0	32456
A15	4	160	440	205	2	0	1	0	11995
A15	4	161	441	459	1	1	0	0	10827
A15	4	162	443	240	1	1	0	0	12650
A15	4	163	447	129	1	1	0	0	1795
A15	4	164	448	323	1	1	0	0	20616
A15	4	165	450	139	1	1	0	0	6145
A15	4	166	452	108	1	1	0	0	10034
A15	4	167	454	407	0	0	0	0	32142
A15	4	168	455	183	1	1	0	0	11154
A15	4	169	455	492	0	0	0	0	29349
A15	4	170	457	244	1	1	0	0	13231
A15	4	171	459	201	1	1	0	0	11251
A15	4	172	459	479	0	0	0	0	36646
A15	4	173	460	167	0	0	0	0	18449
A15	4	174	462	229	1	1	0	0	10400
A15	4	175	463	325	1	1	0	0	10890
A15	4	176	467	353	1	1	0	0	19205
A15	4	177	469	443	0	0	0	0	40532
A15	4	178	478	20	0	0	0	0	10157
A15	4	179	480	414	0	0	0	0	34205
A15	4	180	480	463	1	1	0	0	13857
A15	4	181	482	495	2	0	1	1	34698
A15	4	182	483	258	1	1	0	0	14243
A15	4	183	483	386	1	1	0	0	20893
A15	4	184	484	283	1	1	0	0	18725
A15	4	185	485	226	1	1	0	0	10768
A15	4	186	491	462	1	1	0	0	8844
A15	4	187	495	130	1	1	0	0	8145
A15	4	188	496	468	1	1	0	0	21804
A15	4	189	498	88	1	1	0	0	4904
A15	4	190	502	284	1	1	0	0	5603
A15	5	1	2	162	2	0	1	1	37913
A15	5	2	5	24	1	1	0	0	23722
A15	5	3	8	72	1	1	0	0	10539
A15	5	4	12	81	1	1	0	0	7748
A15	5	5	14	409	2	0	1	1	39374
A15	5	6	18	101	1	1	0	0	23212
A15	5	7	19	75	1	1	0	0	19712
A15	5	8	25	95	1	1	0	0	18997
A15	5	9	27	148	0	0	0	0	31747
A15	5	10	28	487	1	1	0	0	17503
A15	5	11	29	196	0	0	0	0	39447
A15	5	12	30	479	1	1	0	0	8891
A15	5	13	32	396	1	1	0	0	23264
A15	5	14	33	233	1	1	0	0	22713
A15	5	15	35	133	0	0	0	0	13076
A15	5	16	37	2	2	0	1	0	36355
A15	5	17	39	471	1	1	0	0	24549
A15	5	18	43	126	0	0	0	0	20904
A15	5	19	46	289	2	0	1	1	42680
A15	5	20	47	92	1	1	0	0	12522
A15	5	21	47	261	0	0	0	0	40336
A15	5	22	48	390	1	1	0	0	8364
A15	5	23	53	346	0	0	0	0	35554
A15	5	24	53	416	1	1	0	0	19492
A15	5	25	56	93	1	1	0	0	13417
A15	5	26	57	393	1	1	0	0	14003
A15	5	27	60	375	1	1	0	0	20168
A15	5	28	62	158	0	0	0	0	36556
A15	5	29	64	194	2	0	1	0	40475
A15	5	30	67	484	2	0	1	0	35318
A15	5	31	68	116	1	1	0	0	15861
A15	5	32	68	145	1	1	0	0	19542
A15	5	33	68	472	1	1	0	0	21540
A15	5	34	70	36	1	1	0	0	23745
A15	5	35	73	270	2	0	1	1	38309
A15	5	36	76	67	1	1	0	0	21058
A15	5	37	78	497	1	1	0	0	21489
A15	5	38	81	161	1	1	0	0	25312
A15	5	39	81	414	0	0	0	0	8599
A15	5	40	82	100	0	0	0	0	34273
A15	5	41	83	405	0	0	0	0	11766
A15	5	42	84	319	1	1	0	0	32926
A15	5	43	87	339	2	0	1	1	19185
A15	5	44	88	214	0	0	0	0	36351
A15	5	45	92	435	0	0	0	0	22755
A15	5	46	96	151	1	1	0	0	23073
A15	5	47	99	122	1	1	0	0	19824
A15	5	48	99	472	1	1	0	0	22043
A15	5	49	101	26	1	1	0	0	18677
A15	5	50	104	39	0	0	0	0	20593
A15	5	51	110	177	1	1	0	0	18512
A15	5	52	113	104	1	1	0	0	20025
A15	5	53	116	456	1	1	0	0	24079
A15	5	54	117	69	2	0	1	1	44077
A15	5	55	117	368	0	0	0	0	40821
A15	5	56	117	395	1	1	0	0	9398
A15	5	57	118	317	0	0	0	0	29686
A15	5	58	119	292	0	0	0	0	31942
A15	5	59	120	386	1	1	0	0	11560
A15	5	60	122	198	0	0	0	0	30860
A15	5	61	122	474	1	1	0	0	24095
A15	5	62	132	30	0	0	0	1	32321
A15	5	63	134	42	0	0	0	1	13675
A15	5	64	134	224	1	1	0	0	23413
A15	5	65	135	268	1	1	0	0	22320
A15	5	66	140	162	0	0	0	0	22336
A15	5	67	141	127	1	1	0	0	20855
A15	5	68	142	236	1	1	0	0	24316
A15	5	69	145	55	0	0	0	0	31743
A15	5	70	145	99	1	1	0	0	20274
A15	5	71	150	292	1	1	0	0	23390
A15	5	72	150	400	1	1	0	0	23217
A15	5	73	151	216	0	0	0	0	25545
A15	5	74	153	118	1	1	0	0	22513
A15	5	75	153	275	1	1	0	0	25117
A15	5	76	154	9	2	0	1	1	41017
A15	5	77	154	369	0	0	0	0	29101
A15	5	78	155	181	0	0	0	0	24877
A15	5	79	155	431	0	0	0	0	37155
A15	5	80	160	146	1	1	0	0	20005
A15	5	81	163	326	1	1	0	0	32441
A15	5	82	167	15	0	0	0	0	43588
A15	5	83	168	469	0	0	0	0	37385
A15	5	84	171	135	1	1	0	0	15191
A15	5	85	171	303	2	0	1	1	23259
A15	5	86	174	416	1	1	0	0	21465
A15	5	87	178	297	2	0	1	1	19907
A15	5	88	181	329	1	1	0	0	8306
A15	5	89	187	147	1	1	0	0	18560
A15	5	90	190	15	1	1	0	0	20225
A15	5	91	193	191	1	1	0	0	19153
A15	5	92	193	349	0	0	0	0	8715
A15	5	93	196	359	0	0	0	0	20725
A15	5	94	199	386	0	0	0	0	26809
A15	5	95	200	350	0	0	0	0	11398
A15	5	96	203	431	2	0	1	1	38956
A15	5	97	211	149	0	0	0	0	34701
A15	5	98	212	450	2	0	1	0	30047
A15	5	99	213	254	1	1	0	0	34300
A15	5	100	214	124	0	0	0	0	34230
A15	5	101	215	36	1	1	0	0	21363
A15	5	102	226	354	0	0	0	0	35298
A15	5	103	227	232	1	1	0	0	39787
A15	5	104	229	190	1	1	0	0	20549
A15	5	105	237	437	1	1	0	0	8912
A15	5	106	238	394	1	1	0	0	20371
A15	5	107	240	293	1	1	0	0	21484
A15	5	108	244	342	1	1	0	0	20896
A15	5	109	245	320	0	0	0	0	28070
A15	5	110	246	136	1	1	0	0	22577
A15	5	111	247	426	1	1	0	0	10339
A15	5	112	248	169	1	1	0	0	21488
A15	5	113	249	442	1	1	0	0	2623
A15	5	114	256	77	0	0	0	0	24937
A15	5	115	258	22	2	0	1	1	37990
A15	5	116	258	431	1	1	0	0	5823
A15	5	117	260	372	2	0	1	1	46604
A15	5	118	260	421	1	1	0	0	8209
A15	5	119	263	93	1	1	0	0	25303
A15	5	120	267	308	1	1	0	0	20110
A15	5	121	272	276	1	1	0	0	21326
A15	5	122	274	287	0	0	0	0	19941
A15	5	123	276	327	0	0	0	0	21834
A15	5	124	278	86	1	1	0	0	22405
A15	5	125	279	495	2	0	1	1	23620
A15	5	126	280	190	0	0	0	0	26291
A15	5	127	281	66	1	1	0	0	24981
A15	5	128	286	148	1	1	0	0	22780
A15	5	129	290	363	2	0	1	1	28980
A15	5	130	291	407	2	0	1	1	26979
A15	5	131	297	69	1	1	0	0	24428
A15	5	132	297	112	0	0	0	0	33944
A15	5	133	303	132	0	0	0	0	30907
A15	5	134	307	54	2	0	1	1	37188
A15	5	135	312	85	0	0	0	0	26724
A15	5	136	324	38	1	1	0	0	25358
A15	5	137	338	45	1	1	0	0	23293
A15	5	138	339	465	2	0	1	1	21154
A15	5	139	341	88	1	1	0	0	19039
A15	5	140	341	281	2	0	1	1	32220
A15	5	141	343	134	1	1	0	0	22862
A15	5	142	348	160	1	1	0	0	21651
A15	5	143	350	63	0	0	0	0	18810
A15	5	144	363	289	1	1	0	0	5010
A15	5	145	364	104	1	1	0	0	21652
A15	5	146	366	321	0	0	0	0	15164
A15	5	147	368	426	2	0	1	1	18226
A15	5	148	372	283	1	1	0	0	7186
A15	5	149	376	482	1	1	0	0	8908
A15	5	150	378	358	1	1	0	0	11944
A15	5	151	380	36	2	0	1	0	42191
A15	5	152	386	274	1	1	0	0	11591
A15	5	153	390	348	1	1	0	0	5952
A15	5	154	391	358	1	1	0	0	4025
A15	5	155	398	489	0	0	0	0	17492
A15	5	156	400	103	1	1	0	0	14664
A15	5	157	400	285	0	0	0	0	17007
A15	5	158	400	391	1	1	0	0	2366
A15	5	159	405	411	1	1	0	0	9330
A15	5	160	405	464	1	1	0	0	9075
A15	5	161	409	385	1	1	0	0	6856
A15	5	162	410	49	0	0	0	0	33632
A15	5	163	411	113	1	1	0	0	9640
A15	5	164	411	245	0	0	0	0	26134
A15	5	165	416	335	0	0	0	0	13724
A15	5	166	419	372	1	1	0	0	7729
A15	5	167	421	309	1	1	0	0	4847
A15	5	168	423	482	0	0	0	0	13205
A15	5	169	430	313	1	1	0	0	6029
A15	5	170	439	65	2	0	1	1	40692
A15	5	171	440	26	1	1	0	0	24987
A15	5	172	441	337	1	1	0	0	8781
A15	5	173	443	233	1	1	0	0	11019
A15	5	174	444	9	1	1	0	0	22458
A15	5	175	444	297	1	1	0	0	10963
A15	5	176	444	375	1	1	0	0	7674
A15	5	177	446	102	2	0	1	1	32565
A15	5	178	449	501	1	1	0	0	3654
A15	5	179	453	461	0	0	0	0	11516
A15	5	180	454	444	0	0	0	0	11389
A15	5	181	456	184	1	1	0	0	18882
A15	5	182	458	78	1	1	0	0	19870
A15	5	183	460	10	2	0	1	1	32201
A15	5	184	468	327	1	1	0	0	3579
A15	5	185	474	317	1	1	0	0	1788
A15	5	186	481	184	1	1	0	0	16997
A15	5	187	481	312	1	1	0	0	5786
A15	5	188	496	368	1	1	0	0	2769
A15	5	189	498	217	1	1	0	0	7244
A15	5	190	499	259	2	0	1	0	15409
A15	5	191	499	354	1	1	0	0	5991
A15	6	1	2	412	2	0	1	1	36219
A15	6	2	3	105	0	0	0	0	20635
A15	6	3	4	39	0	0	0	0	29785
A15	6	4	5	254	0	0	0	0	22615
A15	6	5	5	460	1	1	0	0	23591
A15	6	6	9	227	0	0	0	0	26587
A15	6	7	11	439	1	1	0	0	24093
A15	6	8	12	158	0	0	0	0	25150
A15	6	9	12	260	1	1	0	0	16970
A15	6	10	14	67	2	0	1	1	36513
A15	6	11	19	459	1	1	0	0	23313
A15	6	12	21	120	1	1	0	0	21532
A15	6	13	22	314	1	1	0	0	18533
A15	6	14	27	145	0	0	0	0	38582
A15	6	15	27	285	1	1	0	0	19425
A15	6	16	29	481	0	0	0	0	36049
A15	6	17	30	340	1	1	0	0	21554
A15	6	18	30	391	1	1	0	0	23884
A15	6	19	36	292	1	1	0	0	21913
A15	6	20	39	28	0	0	0	0	40227
A15	6	21	39	80	0	0	0	0	16862
A15	6	22	39	429	0	0	0	0	22267
A15	6	23	47	411	0	0	0	0	41065
A15	6	24	49	75	0	0	0	0	33291
A15	6	25	53	456	0	0	0	0	24589
A15	6	26	56	358	1	1	0	0	19491
A15	6	27	56	378	1	1	0	0	15076
A15	6	28	61	112	2	0	1	1	39017
A15	6	29	66	384	1	1	0	0	16328
A15	6	30	68	464	0	0	0	0	15703
A15	6	31	71	474	0	0	0	0	11687
A15	6	32	79	445	1	1	0	0	19881
A15	6	33	81	430	2	0	1	1	54297
A15	6	34	91	137	1	1	0	0	21462
A15	6	35	93	378	1	1	0	0	21169
A15	6	36	93	479	1	1	0	0	24005
A15	6	37	95	45	2	0	1	0	36710
A15	6	38	102	9	0	0	0	0	36841
A15	6	39	104	435	1	1	0	0	17804
A15	6	40	111	349	1	1	0	0	17832
A15	6	41	113	107	0	0	0	0	36499
A15	6	42	117	275	0	0	0	0	39065
A15	6	43	119	10	0	0	0	0	20307
A15	6	44	120	305	0	0	0	0	20416
A15	6	45	123	62	0	0	0	0	19761
A15	6	46	124	316	0	0	0	0	19162
A15	6	47	126	412	0	0	0	0	23513
A15	6	48	137	235	0	0	0	0	38492
A15	6	49	142	106	1	1	0	0	18017
A15	6	50	142	493	0	0	0	0	29345
A15	6	51	143	203	0	0	0	0	40901
A15	6	52	144	372	0	0	0	0	28806
A15	6	53	148	290	1	1	0	0	20045
A15	6	54	149	29	1	1	0	0	18118
A15	6	55	153	158	1	1	0	0	9352
A15	6	56	154	169	1	1	0	0	13077
A15	6	57	158	106	1	1	0	0	20534
A15	6	58	159	148	1	1	0	0	13817
A15	6	59	160	409	1	1	0	0	21890
A15	6	60	161	289	1	1	0	0	19661
A15	6	61	162	56	0	0	0	0	29999
A15	6	62	163	135	1	1	0	0	8575
A15	6	63	164	158	1	1	0	0	14273
A15	6	64	166	321	0	0	0	0	36743
A15	6	65	172	134	1	1	0	0	13399
A15	6	66	175	346	2	0	1	1	38136
A15	6	67	175	446	0	0	0	0	21721
A15	6	68	183	147	1	1	0	0	21224
A15	6	69	185	121	1	1	0	0	20922
A15	6	70	185	385	0	0	0	0	30480
A15	6	71	189	29	0	0	0	0	21311
A15	6	72	196	313	0	0	0	0	28276
A15	6	73	197	233	1	1	0	0	30969
A15	6	74	197	414	0	0	0	0	26523
A15	6	75	199	449	1	1	0	0	20476
A15	6	76	201	44	2	0	1	1	39639
A15	6	77	205	205	1	1	0	0	31797
A15	6	78	221	241	2	0	1	1	37903
A15	6	79	222	289	0	0	0	0	26294
A15	6	80	223	329	0	0	0	0	20233
A15	6	81	224	341	0	0	0	0	13845
A15	6	82	228	131	2	0	1	0	38202
A15	6	83	229	108	0	0	0	0	29200
A15	6	84	231	7	0	0	0	0	37957
A15	6	85	233	442	0	0	0	0	33936
A15	6	86	237	489	2	0	1	0	32456
A15	6	87	241	429	1	1	0	1	35409
A15	6	88	242	187	2	0	1	0	38903
A15	6	89	244	314	1	1	0	0	34376
A15	6	90	245	217	1	1	0	0	19309
A15	6	91	249	52	1	1	0	0	20986
A15	6	92	250	158	0	0	0	0	36574
A15	6	93	250	250	2	0	1	1	35878
A15	6	94	254	430	1	1	0	0	24605
A15	6	95	257	402	1	1	0	0	11914
A15	6	96	262	394	1	1	0	0	18471
A15	6	97	266	60	1	1	0	0	20760
A15	6	98	272	3	0	0	0	0	39212
A15	6	99	272	27	2	0	1	1	38076
A15	6	100	273	162	0	0	0	0	24611
A15	6	101	273	293	1	1	0	0	20900
A15	6	102	276	123	0	0	0	0	32952
A15	6	103	280	277	1	1	0	0	17879
A15	6	104	281	262	1	1	0	0	6014
A15	6	105	285	150	2	0	1	0	33158
A15	6	106	286	268	1	1	0	0	10692
A15	6	107	286	482	0	0	0	0	21458
A15	6	108	287	203	1	1	0	0	15028
A15	6	109	293	447	0	0	0	0	28982
A15	6	110	294	173	1	1	0	0	28066
A15	6	111	295	74	0	0	0	0	22329
A15	6	112	297	32	2	0	1	1	35892
A15	6	113	297	141	0	0	0	0	12767
A15	6	114	299	149	0	0	0	0	16074
A15	6	115	299	210	1	1	0	0	6099
A15	6	116	300	203	1	1	0	0	3517
A15	6	117	304	412	1	1	0	0	21610
A15	6	118	306	198	1	1	0	0	10365
A15	6	119	313	206	1	1	0	0	9477
A15	6	120	317	432	0	0	0	0	33704
A15	6	121	318	194	1	1	0	0	7673
A15	6	122	320	40	1	1	0	0	26548
A15	6	123	320	188	1	1	0	0	10197
A15	6	124	322	82	1	1	0	0	21921
A15	6	125	327	206	2	0	1	1	47773
A15	6	126	329	172	0	0	0	0	11093
A15	6	127	330	30	1	1	0	0	31891
A15	6	128	331	164	0	0	0	0	15572
A15	6	129	340	127	1	1	0	0	18028
A15	6	130	342	135	1	1	0	0	17504
A15	6	131	347	485	0	0	0	0	25514
A15	6	132	350	456	1	1	0	0	24989
A15	6	133	351	169	0	0	0	0	32816
A15	6	134	351	475	0	0	0	0	8641
A15	6	135	352	44	0	0	0	0	19823
A15	6	136	356	101	1	1	0	0	23420
A15	6	137	358	366	0	0	0	0	22277
A15	6	138	360	386	1	1	0	0	20385
A15	6	139	360	481	0	0	0	0	3947
A15	6	140	362	494	0	0	0	0	34788
A15	6	141	371	152	2	0	1	1	34938
A15	6	142	373	368	1	1	0	0	18240
A15	6	143	375	356	0	0	0	0	26182
A15	6	144	376	408	0	0	0	0	26771
A15	6	145	376	467	0	0	0	0	28871
A15	6	146	377	76	0	0	0	0	18996
A15	6	147	383	128	0	0	0	0	30652
A15	6	148	383	279	2	0	1	1	36493
A15	6	149	389	333	0	0	0	0	21912
A15	6	150	391	365	1	1	0	0	19904
A15	6	151	393	345	0	0	0	0	31146
A15	6	152	394	153	1	1	0	0	19181
A15	6	153	394	408	1	1	0	0	18112
A15	6	154	396	427	1	1	0	0	20365
A15	6	155	398	184	0	0	0	0	28332
A15	6	156	399	9	0	0	0	0	33933
A15	6	157	406	467	2	0	1	1	33514
A15	6	158	407	375	2	0	1	0	39745
A15	6	159	412	189	1	1	0	0	16465
A15	6	160	417	107	1	1	0	0	19332
A15	6	161	418	337	1	1	0	0	12962
A15	6	162	420	351	1	1	0	0	7275
A15	6	163	429	103	1	1	0	0	7494
A15	6	164	431	95	1	1	0	0	13785
A15	6	165	437	57	2	0	1	0	37795
A15	6	166	438	107	1	1	0	0	8898
A15	6	167	440	236	1	1	0	0	19669
A15	6	168	446	22	2	0	1	0	34884
A15	6	169	454	234	1	1	0	0	18878
A15	6	170	457	83	1	1	0	0	21264
A15	6	171	459	31	1	1	0	0	14878
A15	6	172	459	50	1	1	0	0	18442
A15	6	173	467	102	0	0	0	0	37292
A15	6	174	468	10	1	1	0	0	18138
A15	6	175	484	55	1	1	0	0	8939
A15	6	176	489	46	1	1	0	0	12132
A15	6	177	491	376	0	0	0	0	48606
A15	6	178	496	54	1	1	0	0	18350
A15	6	179	496	228	0	0	0	0	24412
A15	6	180	496	403	1	1	0	0	23241
A15	6	181	498	131	1	1	0	0	5904
A16	1	1	15	171	1	1	0	0	22633
A16	1	2	19	431	2	0	1	0	30295
A16	1	3	20	151	0	0	0	0	26774
A16	1	4	21	396	1	1	0	0	15502
A16	1	5	22	29	1	1	0	0	16684
A16	1	6	24	48	0	0	0	0	24213
A16	1	7	25	134	0	0	0	0	34014
A16	1	8	26	166	1	1	0	0	20012
A16	1	9	30	237	1	1	0	0	16731
A16	1	10	34	372	0	0	0	0	21547
A16	1	11	36	210	1	1	0	0	7891
A16	1	12	37	247	1	1	0	0	19027
A16	1	13	43	206	1	1	0	0	9653
A16	1	14	44	354	2	0	1	1	36310
A16	1	15	45	457	0	0	0	0	31485
A16	1	16	46	227	0	0	0	0	22810
A16	1	17	53	59	1	1	0	0	17584
A16	1	18	56	28	2	0	1	1	35848
A16	1	19	60	415	1	1	0	0	17019
A16	1	20	65	308	1	1	0	0	19327
A16	1	21	69	265	0	0	0	0	18857
A16	1	22	72	334	1	1	0	0	17822
A16	1	23	80	46	2	0	1	0	34034
A16	1	24	80	285	1	1	0	0	14201
A16	1	25	83	256	2	0	1	1	29888
A16	1	26	84	6	0	0	0	0	21846
A16	1	27	84	387	2	0	1	1	30746
A16	1	28	90	360	1	1	0	0	21408
A16	1	29	94	273	0	0	0	0	27663
A16	1	30	94	327	1	1	0	0	20041
A16	1	31	101	60	0	0	0	0	19866
A16	1	32	106	190	2	0	1	1	27275
A16	1	33	109	285	1	1	0	0	16890
A16	1	34	112	37	1	1	0	0	17344
A16	1	35	112	465	1	1	0	0	13142
A16	1	36	115	222	2	0	1	1	31661
A16	1	37	115	260	0	0	0	0	20276
A16	1	38	122	469	1	1	0	0	11295
A16	1	39	136	315	0	0	0	0	28478
A16	1	40	137	359	0	0	0	0	30971
A16	1	41	137	493	1	1	0	1	2034
A16	1	42	144	186	0	0	0	0	22774
A16	1	43	151	145	0	0	0	0	28486
A16	1	44	159	64	0	0	0	0	18056
A16	1	45	160	384	1	1	0	0	5677
A16	1	46	164	476	2	0	1	1	31135
A16	1	47	167	384	1	1	0	0	11127
A16	1	48	168	353	0	0	0	0	18102
A16	1	49	169	228	2	0	1	1	37953
A16	1	50	176	381	1	1	0	0	15847
A16	1	51	179	316	0	0	0	0	20039
A16	1	52	180	421	1	1	0	0	20586
A16	1	53	181	183	1	1	0	0	10812
A16	1	54	190	189	0	0	0	0	27400
A16	1	55	193	140	1	1	0	0	17258
A16	1	56	195	432	0	0	0	0	20902
A16	1	57	199	154	2	0	1	0	33820
A16	1	58	204	408	1	1	0	0	12976
A16	1	59	209	168	1	1	0	0	16834
A16	1	60	209	421	1	1	0	0	17907
A16	1	61	224	40	0	0	0	0	19508
A16	1	62	225	466	0	0	0	0	22966
A16	1	63	226	127	1	1	0	0	18973
A16	1	64	226	311	0	0	0	0	20884
A16	1	65	231	195	1	1	0	0	12169
A16	1	66	232	383	1	1	0	0	10153
A16	1	67	234	103	1	1	0	0	18893
A16	1	68	234	206	0	0	0	0	27031
A16	1	69	237	322	0	0	0	0	23057
A16	1	70	238	31	0	0	0	0	12942
A16	1	71	238	391	1	1	0	0	9760
A16	1	72	239	421	1	1	0	0	17599
A16	1	73	247	81	2	0	1	1	30337
A16	1	74	249	192	1	1	0	0	18640
A16	1	75	252	29	1	1	0	0	16538
A16	1	76	255	161	1	1	0	0	14663
A16	1	77	265	166	1	1	0	0	15558
A16	1	78	268	41	2	0	1	1	34118
A16	1	79	270	396	1	1	0	0	18334
A16	1	80	271	474	1	1	0	0	13216
A16	1	81	284	484	1	1	0	0	14293
A16	1	82	288	407	0	0	0	0	24480
A16	1	83	289	366	1	1	0	0	22493
A16	1	84	293	142	2	0	1	1	32533
A16	1	85	295	63	0	0	0	0	25794
A16	1	86	297	111	2	0	1	0	29570
A16	1	87	298	381	1	1	0	0	21944
A16	1	88	306	47	1	1	0	0	16075
A16	1	89	322	163	0	0	0	0	30657
A16	1	90	337	299	0	0	0	0	46065
A16	1	91	337	449	2	0	1	1	32807
A16	1	92	338	85	1	1	0	0	22503
A16	1	93	344	111	0	0	0	0	5629
A16	1	94	345	120	0	0	0	0	8298
A16	1	95	351	108	1	1	0	0	10877
A16	1	96	365	89	1	1	0	0	16265
A16	1	97	365	404	0	0	0	0	26144
A16	1	98	366	208	0	0	0	0	18451
A16	1	99	367	53	1	1	0	0	14710
A16	1	100	375	318	1	1	0	0	16519
A16	1	101	377	44	1	1	0	0	10645
A16	1	102	384	308	1	1	0	0	13447
A16	1	103	386	396	0	0	0	0	26742
A16	1	104	387	171	0	0	0	0	19298
A16	1	105	402	301	1	1	0	0	19304
A16	1	106	403	258	0	0	0	0	34737
A16	1	107	404	417	1	1	0	0	18156
A16	1	108	405	60	0	0	0	0	31045
A16	1	109	409	166	0	0	0	0	28250
A16	1	110	410	445	1	1	0	0	17790
A16	1	111	411	11	0	0	0	0	23437
A16	1	112	412	215	1	1	0	0	3938
A16	1	113	412	386	0	0	0	0	19262
A16	1	114	414	2	0	0	0	0	16541
A16	1	115	417	315	1	1	0	0	19963
A16	1	116	418	219	1	1	0	0	7263
A16	1	117	420	202	1	1	0	0	16883
A16	1	118	422	355	0	0	0	0	33667
A16	1	119	432	440	1	1	0	0	15230
A16	1	120	433	11	1	1	0	0	15437
A16	1	121	445	403	0	0	0	0	26116
A16	1	122	446	278	0	0	0	0	45646
A16	1	123	452	216	0	0	0	0	17891
A16	1	124	454	475	2	0	1	1	12806
A16	1	125	455	312	0	0	0	0	23473
A16	1	126	458	467	2	0	1	1	21289
A16	1	127	463	38	0	0	0	0	18967
A16	1	128	463	73	0	0	0	0	31947
A16	1	129	464	15	0	0	0	0	25371
A16	1	130	468	438	0	0	0	0	19425
A16	1	131	471	470	2	0	1	1	47480
A16	1	132	472	409	0	0	0	0	24703
A16	1	133	479	326	1	1	0	0	15571
A16	1	134	489	292	0	0	0	0	17392
A16	1	135	492	59	0	0	0	0	16298
A16	1	136	495	492	1	1	0	0	16421
A16	1	137	496	399	1	1	0	0	16978
A16	1	138	499	46	1	1	0	0	14798
A16	2	1	8	117	2	0	1	1	38507
A16	2	2	9	65	0	0	0	0	35781
A16	2	3	13	399	1	1	0	0	27066
A16	2	4	15	374	2	0	1	1	40322
A16	2	5	23	473	1	1	0	0	20944
A16	2	6	31	29	2	0	1	0	40336
A16	2	7	34	486	1	1	0	0	20617
A16	2	8	40	101	1	1	0	0	19268
A16	2	9	44	236	1	1	0	0	19362
A16	2	10	47	258	1	1	0	0	18785
A16	2	11	50	361	0	0	0	0	24215
A16	2	12	52	243	1	1	0	0	18896
A16	2	13	56	144	0	0	0	0	13494
A16	2	14	57	24	0	0	0	0	36606
A16	2	15	57	154	0	0	0	0	24335
A16	2	16	60	256	1	1	0	0	20155
A16	2	17	66	174	0	0	0	0	34017
A16	2	18	73	55	0	0	0	0	39613
A16	2	19	74	338	0	0	0	0	23685
A16	2	20	75	321	1	1	0	0	9684
A16	2	21	75	469	1	1	0	0	22135
A16	2	22	80	313	1	1	0	0	10371
A16	2	23	80	378	1	1	0	0	20367
A16	2	24	84	430	1	1	0	0	18538
A16	2	25	91	476	1	1	0	0	23964
A16	2	26	92	343	1	1	0	0	23223
A16	2	27	93	314	0	0	0	0	30632
A16	2	28	95	378	0	0	0	0	37487
A16	2	29	100	259	0	0	0	0	29631
A16	2	30	105	299	1	1	0	0	21687
A16	2	31	113	63	1	1	0	0	21755
A16	2	32	114	494	2	0	1	0	36374
A16	2	33	120	337	1	1	0	0	4652
A16	2	34	122	4	0	0	0	0	38332
A16	2	35	128	335	1	1	0	0	16008
A16	2	36	131	102	1	1	0	0	19768
A16	2	37	132	273	1	1	0	0	22977
A16	2	38	133	133	2	0	1	1	41727
A16	2	39	134	255	1	1	0	0	23873
A16	2	40	135	330	1	1	0	0	14677
A16	2	41	135	403	1	1	0	0	18872
A16	2	42	136	320	0	0	0	0	26067
A16	2	43	140	350	0	0	0	0	26112
A16	2	44	142	412	1	1	0	0	16712
A16	2	45	144	50	0	0	0	0	33810
A16	2	46	154	3	0	0	0	0	30649
A16	2	47	159	374	0	0	0	0	22911
A16	2	48	159	401	1	1	0	0	8026
A16	2	49	164	88	0	0	0	0	33482
A16	2	50	164	394	1	1	0	0	12828
A16	2	51	166	317	1	1	0	0	23697
A16	2	52	167	104	0	0	0	0	27993
A16	2	53	169	116	0	0	0	0	5059
A16	2	54	179	170	2	0	1	1	43691
A16	2	55	180	246	1	1	0	0	17978
A16	2	56	184	260	0	0	0	0	29191
A16	2	57	186	500	0	0	0	0	21242
A16	2	58	188	63	0	0	0	0	32315
A16	2	59	189	21	0	0	0	0	31111
A16	2	60	190	340	2	0	1	1	60860
A16	2	61	206	97	2	0	1	1	35140
A16	2	62	210	265	2	0	1	1	40253
A16	2	63	213	202	1	1	0	0	20568
A16	2	64	243	237	1	1	0	0	24731
A16	2	65	244	303	0	0	0	0	34077
A16	2	66	258	261	1	1	0	0	24301
A16	2	67	259	419	1	1	0	0	19041
A16	2	68	272	367	1	1	0	0	28679
A16	2	69	275	282	1	1	0	0	19960
A16	2	70	277	295	1	1	0	0	21788
A16	2	71	286	390	0	0	0	0	27400
A16	2	72	286	429	1	1	0	0	33666
A16	2	73	289	118	1	1	0	0	23182
A16	2	74	290	160	1	1	0	0	20952
A16	2	75	291	194	1	1	0	0	22435
A16	2	76	292	320	0	0	0	0	23292
A16	2	77	293	368	1	1	0	0	26105
A16	2	78	296	8	1	1	0	0	22117
A16	2	79	296	50	0	0	0	0	29856
A16	2	80	297	288	1	1	0	0	22151
A16	2	81	298	236	1	1	0	0	21003
A16	2	82	299	143	1	1	0	0	12654
A16	2	83	299	155	1	1	0	0	7829
A16	2	84	299	457	1	1	0	0	19195
A16	2	85	304	91	0	0	0	0	25609
A16	2	86	308	473	2	0	1	1	40135
A16	2	87	311	268	0	0	0	1	41071
A16	2	88	312	205	1	1	0	0	20440
A16	2	89	315	358	2	0	1	0	37639
A16	2	90	321	434	0	0	0	0	37405
A16	2	91	323	64	0	0	0	0	27687
A16	2	92	326	28	1	1	0	0	19304
A16	2	93	329	254	0	0	0	0	32244
A16	2	94	331	220	0	0	0	0	31659
A16	2	95	336	398	1	1	0	0	22496
A16	2	96	338	420	1	1	0	0	20268
A16	2	97	343	305	1	1	0	0	22512
A16	2	98	343	480	2	0	1	1	38037
A16	2	99	344	441	1	1	0	0	24972
A16	2	100	345	115	0	0	0	0	23594
A16	2	101	357	251	1	1	0	0	23909
A16	2	102	358	96	2	0	1	1	36190
A16	2	103	359	151	0	0	0	0	8916
A16	2	104	359	181	1	1	0	0	19756
A16	2	105	360	15	0	0	0	0	18442
A16	2	106	360	393	2	0	1	1	37326
A16	2	107	361	435	1	1	0	0	6810
A16	2	108	363	361	1	1	0	0	23396
A16	2	109	365	145	0	0	0	0	11809
A16	2	110	367	289	1	1	0	0	24219
A16	2	111	367	443	1	1	0	0	20242
A16	2	112	368	430	1	1	0	0	11229
A16	2	113	369	270	1	1	0	0	22809
A16	2	114	371	465	1	1	0	0	17472
A16	2	115	379	117	0	0	0	0	20762
A16	2	116	380	414	2	0	1	1	40472
A16	2	117	389	26	1	1	0	0	19891
A16	2	118	390	217	0	0	0	1	39258
A16	2	119	390	253	1	1	0	0	22863
A16	2	120	393	461	1	1	0	0	23444
A16	2	121	394	44	1	1	0	0	22690
A16	2	122	397	160	1	1	0	0	20881
A16	2	123	399	136	0	0	0	0	22320
A16	2	124	408	479	0	0	0	0	35935
A16	2	125	410	349	2	0	1	1	36037
A16	2	126	412	184	1	1	0	0	24040
A16	2	127	413	243	0	0	0	0	33169
A16	2	128	415	271	1	1	0	0	24421
A16	2	129	419	396	0	0	0	0	19134
A16	2	130	420	294	1	1	0	0	18433
A16	2	131	422	144	1	1	0	0	20313
A16	2	132	430	212	0	0	0	0	30456
A16	2	133	433	172	1	1	0	0	22010
A16	2	134	434	432	1	1	0	0	19524
A16	2	135	443	298	0	0	0	1	44287
A16	2	136	445	10	1	1	0	0	23521
A16	2	137	446	238	1	1	0	0	15007
A16	2	138	447	479	0	0	0	0	35355
A16	2	139	451	355	2	0	1	1	42206
A16	2	140	453	190	2	0	1	1	36520
A16	2	141	455	97	0	0	0	0	22945
A16	2	142	455	315	1	1	0	0	22458
A16	2	143	455	399	1	1	0	0	19529
A16	2	144	465	285	1	1	0	0	19799
A16	2	145	470	409	2	0	1	1	33068
A16	2	146	471	454	0	0	0	0	33604
A16	2	147	477	287	1	1	0	0	16944
A16	2	148	480	263	1	1	0	0	20899
A16	2	149	483	335	1	1	0	0	16082
A16	2	150	484	233	0	0	0	0	31515
A16	2	151	490	172	2	0	1	0	29123
A16	2	152	496	94	1	1	0	0	15804
A16	2	153	497	375	2	0	1	1	36513
A16	2	154	499	436	0	0	0	0	30952
A16	3	1	2	225	2	0	1	0	38407
A16	3	2	3	254	1	1	0	0	11192
A16	3	3	9	262	1	1	0	0	6628
A16	3	4	10	276	2	0	1	1	42655
A16	3	5	11	52	1	1	0	0	21760
A16	3	6	13	316	1	1	0	0	7393
A16	3	7	17	325	1	1	0	0	10843
A16	3	8	22	201	2	0	1	1	42687
A16	3	9	32	137	0	0	0	0	35057
A16	3	10	32	379	0	0	0	0	27300
A16	3	11	33	234	1	1	0	0	24140
A16	3	12	37	406	1	1	0	0	24207
A16	3	13	38	79	0	0	0	0	26753
A16	3	14	38	442	1	1	0	0	13776
A16	3	15	43	312	1	1	0	0	23387
A16	3	16	44	438	1	1	0	0	11830
A16	3	17	44	468	2	0	1	1	49509
A16	3	18	50	278	1	1	0	0	25739
A16	3	19	52	53	1	1	0	0	19658
A16	3	20	60	105	1	1	0	0	23399
A16	3	21	61	423	2	0	1	1	40175
A16	3	22	65	51	1	1	0	0	24080
A16	3	23	66	452	2	0	1	1	36986
A16	3	24	67	144	0	0	0	1	25742
A16	3	25	75	276	2	0	1	1	43761
A16	3	26	76	357	2	0	1	1	29323
A16	3	27	77	349	2	0	1	1	39389
A16	3	28	83	125	1	1	0	0	9761
A16	3	29	87	387	1	1	0	0	19689
A16	3	30	88	131	1	1	0	0	11982
A16	3	31	92	182	2	0	1	1	40863
A16	3	32	95	464	1	1	0	0	22760
A16	3	33	96	307	0	0	0	0	42531
A16	3	34	107	355	0	0	0	0	34435
A16	3	35	116	45	1	1	0	0	15729
A16	3	36	118	86	1	1	0	0	11043
A16	3	37	121	138	0	0	0	0	39706
A16	3	38	124	217	1	1	0	0	22735
A16	3	39	125	78	1	1	0	0	22874
A16	3	40	126	92	1	1	0	0	10751
A16	3	41	132	48	0	0	0	0	38683
A16	3	42	138	486	1	1	0	0	22177
A16	3	43	139	175	2	0	1	1	43415
A16	3	44	140	331	0	0	0	0	36883
A16	3	45	147	244	1	1	0	0	23294
A16	3	46	155	461	0	0	0	0	24565
A16	3	47	161	422	0	0	0	0	39716
A16	3	48	163	140	2	0	1	1	41120
A16	3	49	175	357	0	0	0	0	28834
A16	3	50	176	402	1	1	0	0	25941
A16	3	51	177	17	1	1	0	0	22767
A16	3	52	177	289	0	0	0	0	27203
A16	3	53	184	472	1	1	0	0	24229
A16	3	54	185	29	0	0	0	0	24172
A16	3	55	194	447	1	1	0	0	21387
A16	3	56	195	262	1	1	0	0	25236
A16	3	57	195	394	1	1	0	0	22838
A16	3	58	196	157	0	0	0	0	50566
A16	3	59	210	403	2	0	1	1	40049
A16	3	60	210	459	1	1	0	0	20619
A16	3	61	211	313	1	1	0	0	14645
A16	3	62	215	296	1	1	0	0	18661
A16	3	63	225	378	0	0	0	0	40459
A16	3	64	225	492	1	1	0	0	23693
A16	3	65	226	41	1	1	0	0	9843
A16	3	66	226	355	0	0	0	0	38422
A16	3	67	227	48	1	1	0	0	12444
A16	3	68	234	439	2	0	1	1	43273
A16	3	69	239	247	2	0	1	1	49338
A16	3	70	248	465	0	0	0	0	33747
A16	3	71	250	175	1	1	0	0	24980
A16	3	72	250	328	0	0	0	0	14369
A16	3	73	252	144	1	1	0	0	22087
A16	3	74	253	102	1	1	0	0	11789
A16	3	75	253	313	0	0	0	0	12969
A16	3	76	255	33	2	0	1	1	42285
A16	3	77	255	320	0	0	0	0	13917
A16	3	78	257	410	0	0	0	0	25428
A16	3	79	258	108	1	1	0	0	11357
A16	3	80	261	367	1	1	0	0	5723
A16	3	81	262	391	1	1	0	0	18224
A16	3	82	263	374	1	1	0	1	15419
A16	3	83	264	355	1	1	0	0	10853
A16	3	84	264	491	2	0	1	1	40378
A16	3	85	266	266	1	1	0	0	20724
A16	3	86	266	286	1	1	0	0	25285
A16	3	87	269	195	1	1	0	0	18427
A16	3	88	269	252	1	1	0	0	13585
A16	3	89	270	361	1	1	0	0	12698
A16	3	90	278	244	1	1	0	0	23698
A16	3	91	278	440	2	0	1	1	38996
A16	3	92	280	268	1	1	0	0	19391
A16	3	93	282	204	1	1	0	0	20328
A16	3	94	283	161	2	0	1	1	38124
A16	3	95	285	315	2	0	1	1	44750
A16	3	96	290	241	1	1	0	0	20645
A16	3	97	293	362	0	0	0	0	42349
A16	3	98	295	267	1	1	0	0	3489
A16	3	99	303	480	2	0	1	0	34627
A16	3	100	308	249	1	1	0	0	23271
A16	3	101	308	411	0	0	0	0	8877
A16	3	102	309	82	0	0	0	0	33250
A16	3	103	309	156	1	1	0	0	23174
A16	3	104	312	284	0	0	0	0	41581
A16	3	105	315	408	0	0	0	0	16768
A16	3	106	317	454	2	0	1	1	43411
A16	3	107	318	180	1	1	0	0	18502
A16	3	108	320	84	0	0	0	0	21140
A16	3	109	321	466	0	0	0	0	31672
A16	3	110	322	220	0	0	0	0	28764
A16	3	111	325	325	1	1	0	0	40525
A16	3	112	328	397	1	1	0	0	18977
A16	3	113	330	424	1	1	0	0	23362
A16	3	114	332	344	1	1	0	0	9585
A16	3	115	341	243	1	1	0	0	23509
A16	3	116	343	455	0	0	0	0	29612
A16	3	117	346	198	0	0	0	0	33667
A16	3	118	363	286	2	0	1	1	35727
A16	3	119	365	372	2	0	1	1	55630
A16	3	120	376	219	2	0	1	1	45934
A16	3	121	382	405	1	1	0	0	23831
A16	3	122	382	458	1	1	0	0	14733
A16	3	123	389	350	1	1	0	0	22330
A16	3	124	390	385	0	0	0	0	24552
A16	3	125	396	333	0	0	0	0	21866
A16	3	126	404	392	1	1	0	0	21771
A16	3	127	415	54	0	0	0	0	31206
A16	3	128	419	445	0	0	0	0	35674
A16	3	129	419	463	1	1	0	0	22328
A16	3	130	421	359	1	1	0	0	23744
A16	3	131	422	167	1	1	0	0	19915
A16	3	132	423	112	1	1	0	0	13042
A16	3	133	423	122	1	1	0	0	8649
A16	3	134	423	498	0	0	0	0	20762
A16	3	135	424	82	2	0	1	1	38190
A16	3	136	425	34	1	1	0	0	19414
A16	3	137	425	228	1	1	0	0	21757
A16	3	138	425	415	1	1	0	0	15189
A16	3	139	427	384	0	0	0	0	26355
A16	3	140	432	191	0	0	0	0	38985
A16	3	141	432	495	0	0	0	0	17697
A16	3	142	436	364	0	0	0	0	25214
A16	3	143	438	408	1	1	0	0	14474
A16	3	144	439	23	1	1	0	0	8783
A16	3	145	440	104	1	1	0	0	20353
A16	3	146	442	139	1	1	0	0	16762
A16	3	147	444	470	1	1	0	0	20813
A16	3	148	447	57	1	1	0	0	14181
A16	3	149	449	20	1	1	0	0	9641
A16	3	150	450	347	1	1	0	0	12945
A16	3	151	455	411	1	1	0	0	4451
A16	3	152	456	341	1	1	0	0	3276
A16	3	153	457	99	1	1	0	0	17775
A16	3	154	459	233	1	1	0	0	24048
A16	3	155	460	58	1	1	0	0	14518
A16	3	156	462	346	1	1	0	0	3944
A16	3	157	462	353	0	0	0	1	40030
A16	3	158	462	483	0	0	0	1	33719
A16	3	159	465	461	1	1	0	0	19786
A16	3	160	467	224	0	0	0	0	21314
A16	3	161	469	191	2	0	1	1	58697
A16	3	162	474	316	0	0	0	0	35227
A16	3	163	476	27	0	0	0	0	33163
A16	3	164	476	485	2	0	1	1	38997
A16	3	165	479	110	0	0	0	0	34160
A16	3	166	479	143	2	0	1	1	31347
A16	3	167	482	345	1	1	0	0	20937
A16	3	168	483	261	1	1	0	0	23257
A16	3	169	485	448	1	1	0	0	19778
A16	3	170	486	319	0	0	0	0	25099
A16	3	171	493	33	1	1	0	0	17952
A16	3	172	493	172	2	0	1	0	30724
A16	3	173	493	240	0	0	0	0	34546
A16	3	174	495	387	0	0	0	0	21607
A16	3	175	495	409	2	0	1	0	34010
A16	3	176	500	216	1	1	0	0	4492
A16	4	1	8	65	1	1	0	0	19411
A16	4	2	8	341	1	1	0	0	23010
A16	4	3	8	362	1	1	0	0	21998
A16	4	4	12	292	0	0	0	0	29543
A16	4	5	13	141	1	1	0	0	23399
A16	4	6	13	204	2	0	1	0	30532
A16	4	7	16	245	0	0	0	0	23700
A16	4	8	17	76	1	1	0	0	21621
A16	4	9	22	165	0	0	0	0	32408
A16	4	10	23	384	2	0	1	1	40934
A16	4	11	24	109	0	0	0	0	26022
A16	4	12	31	5	1	1	0	0	11492
A16	4	13	37	218	0	0	0	0	32466
A16	4	14	38	3	1	1	0	0	8549
A16	4	15	38	13	1	1	0	0	23311
A16	4	16	40	58	1	1	0	0	24715
A16	4	17	46	416	1	1	0	0	19511
A16	4	18	47	144	1	1	0	0	9891
A16	4	19	51	191	1	1	0	0	24012
A16	4	20	51	248	0	0	0	0	33273
A16	4	21	51	280	1	1	0	0	21209
A16	4	22	52	462	1	1	0	0	19535
A16	4	23	54	96	1	1	0	0	23653
A16	4	24	55	149	1	1	0	0	11709
A16	4	25	57	130	0	0	0	0	22251
A16	4	26	58	54	0	0	0	0	24081
A16	4	27	62	369	1	1	0	0	25373
A16	4	28	64	462	1	1	0	0	15929
A16	4	29	66	212	1	1	0	0	24013
A16	4	30	68	72	2	0	1	0	37758
A16	4	31	70	341	1	1	0	0	24282
A16	4	32	71	409	1	1	0	0	36255
A16	4	33	73	176	2	0	1	1	43358
A16	4	34	76	23	1	1	0	0	19800
A16	4	35	81	317	0	0	0	0	34331
A16	4	36	82	113	2	0	1	1	41465
A16	4	37	83	427	1	1	0	0	23788
A16	4	38	86	209	1	1	0	0	25090
A16	4	39	87	351	1	1	0	0	25009
A16	4	40	87	487	2	0	1	1	44329
A16	4	41	88	68	1	1	0	0	23316
A16	4	42	91	303	1	1	0	0	22495
A16	4	43	98	342	0	0	0	0	23600
A16	4	44	99	21	1	1	0	0	9673
A16	4	45	99	153	2	0	1	1	38662
A16	4	46	100	289	1	1	0	0	25480
A16	4	47	101	393	0	0	0	0	18555
A16	4	48	102	242	0	0	0	0	27305
A16	4	49	103	29	1	1	0	0	13650
A16	4	50	104	182	0	0	0	0	29581
A16	4	51	105	90	2	0	1	1	39426
A16	4	52	108	382	2	0	1	1	34327
A16	4	53	113	211	1	1	0	0	17298
A16	4	54	114	223	0	0	0	0	24697
A16	4	55	120	418	1	1	0	0	27837
A16	4	56	121	311	0	0	0	0	39665
A16	4	57	122	484	0	0	0	0	36732
A16	4	58	123	403	1	1	0	0	26881
A16	4	59	123	448	2	0	1	1	37213
A16	4	60	125	460	2	0	1	1	34580
A16	4	61	126	276	0	0	0	0	34731
A16	4	62	128	236	0	0	0	0	26838
A16	4	63	132	168	2	0	1	1	43157
A16	4	64	136	18	1	1	0	0	19147
A16	4	65	138	107	2	0	1	1	40290
A16	4	66	140	255	0	0	0	0	26771
A16	4	67	142	74	1	1	0	0	21478
A16	4	68	154	112	0	0	0	0	29859
A16	4	69	159	96	1	1	0	0	17225
A16	4	70	160	489	1	1	0	0	17751
A16	4	71	162	272	1	1	0	0	6112
A16	4	72	162	344	0	0	0	0	39064
A16	4	73	163	8	0	0	0	0	19447
A16	4	74	170	270	1	1	0	0	13092
A16	4	75	172	254	2	0	1	0	44140
A16	4	76	172	307	0	0	0	0	38638
A16	4	77	184	14	1	1	0	0	16284
A16	4	78	187	345	1	1	0	0	24602
A16	4	79	192	7	1	1	0	0	13972
A16	4	80	198	18	1	1	0	0	16134
A16	4	81	199	257	1	1	0	0	26782
A16	4	82	209	431	1	1	0	0	24111
A16	4	83	212	335	0	0	0	0	32423
A16	4	84	214	289	1	1	0	0	15008
A16	4	85	219	370	1	1	0	0	29500
A16	4	86	223	300	1	1	0	0	22461
A16	4	87	224	160	1	1	0	0	19239
A16	4	88	228	43	0	0	0	0	37548
A16	4	89	230	234	1	1	0	0	25907
A16	4	90	230	474	0	0	0	0	24509
A16	4	91	235	252	1	1	0	0	19828
A16	4	92	238	155	1	1	0	0	21434
A16	4	93	238	367	1	1	0	0	28409
A16	4	94	241	70	2	0	1	1	39431
A16	4	95	244	241	1	1	0	0	19158
A16	4	96	247	184	1	1	0	0	22592
A16	4	97	248	342	1	1	0	0	29376
A16	4	98	250	302	0	0	0	0	41199
A16	4	99	254	200	1	1	0	0	21250
A16	4	100	256	268	2	0	1	1	47210
A16	4	101	265	459	0	0	0	0	31127
A16	4	102	267	237	1	1	0	0	40488
A16	4	103	270	353	0	0	0	0	36050
A16	4	104	272	31	1	1	0	0	23960
A16	4	105	275	324	0	0	0	0	34518
A16	4	106	282	294	0	0	0	0	36280
A16	4	107	283	202	0	0	0	0	36348
A16	4	108	284	170	0	0	0	0	34587
A16	4	109	284	472	2	0	1	1	34206
A16	4	110	292	129	1	1	0	0	21081
A16	4	111	295	19	1	1	0	0	25594
A16	4	112	295	408	1	1	0	0	25041
A16	4	113	300	123	1	1	0	0	21437
A16	4	114	300	436	1	1	0	0	25460
A16	4	115	308	166	1	1	0	0	17939
A16	4	116	310	129	1	1	0	0	25949
A16	4	117	313	150	1	1	0	0	22220
A16	4	118	320	490	0	0	0	0	27428
A16	4	119	323	437	1	1	0	0	22214
A16	4	120	325	123	1	1	0	0	14516
A16	4	121	327	8	1	1	0	0	17046
A16	4	122	328	363	1	1	0	0	20315
A16	4	123	329	141	1	1	0	0	23767
A16	4	124	330	151	1	1	0	0	25519
A16	4	125	332	131	1	1	0	0	11959
A16	4	126	335	378	1	1	0	0	29313
A16	4	127	335	425	0	0	0	0	23334
A16	4	128	336	41	0	0	0	0	29523
A16	4	129	338	276	1	1	0	0	24124
A16	4	130	338	349	1	1	0	0	22896
A16	4	131	339	493	2	0	1	0	33149
A16	4	132	352	243	1	1	0	0	21601
A16	4	133	358	316	1	1	0	0	22356
A16	4	134	359	11	2	0	1	0	33890
A16	4	135	362	283	1	1	0	1	32602
A16	4	136	365	59	1	1	0	0	17133
A16	4	137	367	478	2	0	1	0	39176
A16	4	138	368	335	1	1	0	0	21705
A16	4	139	369	69	1	1	0	0	15388
A16	4	140	371	432	1	1	0	0	10449
A16	4	141	372	346	1	1	0	0	20032
A16	4	142	378	436	1	1	0	0	19588
A16	4	143	387	424	0	0	0	0	37181
A16	4	144	389	6	1	1	0	0	17203
A16	4	145	391	341	1	1	0	0	22579
A16	4	146	392	378	2	0	1	1	40799
A16	4	147	395	219	0	0	0	0	42580
A16	4	148	396	22	0	0	0	0	23123
A16	4	149	396	61	1	1	0	0	14150
A16	4	150	398	47	0	0	0	0	16247
A16	4	151	405	318	2	0	1	1	40147
A16	4	152	407	464	1	1	0	0	27654
A16	4	153	413	41	1	1	0	0	10331
A16	4	154	415	74	0	0	0	0	9420
A16	4	155	416	34	1	1	0	0	7676
A16	4	156	417	66	0	0	0	0	11289
A16	4	157	418	112	1	1	0	0	12302
A16	4	158	418	434	0	0	0	0	32761
A16	4	159	419	267	0	0	0	0	32673
A16	4	160	421	101	1	1	0	0	17474
A16	4	161	422	500	1	1	0	0	26018
A16	4	162	427	136	1	1	0	0	7605
A16	4	163	428	307	0	0	0	0	31742
A16	4	164	429	146	1	1	0	0	12667
A16	4	165	431	231	1	1	0	0	25827
A16	4	166	434	21	1	1	0	0	16424
A16	4	167	440	137	1	1	0	0	8958
A16	4	168	441	94	0	0	0	0	25672
A16	4	169	443	62	0	0	0	0	19944
A16	4	170	444	459	2	0	1	1	41526
A16	4	171	450	208	1	1	0	0	21223
A16	4	172	453	191	2	0	1	1	40540
A16	4	173	455	158	0	0	0	0	37052
A16	4	174	457	272	0	0	0	0	42805
A16	4	175	462	19	1	1	0	0	18277
A16	4	176	462	110	1	1	0	0	20831
A16	4	177	466	77	0	0	0	0	18932
A16	4	178	469	476	0	0	0	0	31891
A16	4	179	474	134	1	1	0	0	21955
A16	4	180	478	363	1	1	0	0	23106
A16	4	181	481	309	1	1	0	0	9227
A16	4	182	482	52	0	0	0	0	31219
A16	4	183	484	316	1	1	0	0	14633
A16	4	184	484	448	0	0	0	0	34239
A16	4	185	487	242	0	0	0	0	43324
A16	4	186	487	390	1	1	0	0	20102
A16	4	187	487	472	1	1	0	0	21466
A16	4	188	492	4	1	1	0	0	19988
A16	4	189	496	326	1	1	0	0	18844
A16	5	1	7	463	1	1	0	0	26884
A16	5	2	15	51	1	1	0	0	29599
A16	5	3	16	266	1	1	0	0	30065
A16	5	4	19	474	0	0	0	0	35072
A16	5	5	23	451	1	1	0	0	28979
A16	5	6	40	74	0	0	0	0	45168
A16	5	7	41	275	1	1	0	1	3338
A16	5	8	46	29	2	0	1	0	53506
A16	5	9	59	312	1	1	0	0	20365
A16	5	10	59	369	0	0	0	0	47594
A16	5	11	67	476	0	0	0	0	35485
A16	5	12	68	358	1	1	0	0	24855
A16	5	13	70	437	2	0	1	1	50305
A16	5	14	71	400	0	0	0	0	42023
A16	5	15	73	316	0	0	0	0	25629
A16	5	16	86	254	1	1	0	0	20589
A16	5	17	92	246	1	1	0	0	23301
A16	5	18	95	318	2	0	1	1	49857
A16	5	19	101	170	0	0	0	0	44028
A16	5	20	109	48	1	1	0	0	24646
A16	5	21	109	487	0	0	0	0	32648
A16	5	22	110	23	1	1	0	0	8968
A16	5	23	111	12	1	1	0	0	10075
A16	5	24	121	14	1	1	0	0	12330
A16	5	25	126	298	2	0	1	1	45287
A16	5	26	127	270	1	1	0	0	25267
A16	5	27	128	370	2	0	1	1	56368
A16	5	28	139	269	1	1	0	0	20805
A16	5	29	141	344	0	0	0	0	46391
A16	5	30	144	225	1	1	0	0	21603
A16	5	31	145	466	2	0	1	1	48892
A16	5	32	147	192	0	0	0	0	38578
A16	5	33	149	482	2	0	1	1	50103
A16	5	34	153	242	0	0	0	0	31136
A16	5	35	155	178	0	0	0	0	28046
A16	5	36	160	126	1	1	0	0	23152
A16	5	37	163	280	1	1	0	0	27526
A16	5	38	166	171	0	0	0	0	9544
A16	5	39	168	318	1	1	0	0	19158
A16	5	40	169	329	1	1	0	0	8049
A16	5	41	175	362	2	0	1	1	49785
A16	5	42	181	157	0	0	0	0	39066
A16	5	43	181	253	1	1	0	0	28154
A16	5	44	181	328	1	1	0	0	28262
A16	5	45	182	132	2	0	1	1	48537
A16	5	46	182	435	1	1	0	0	27724
A16	5	47	185	478	0	0	0	0	27536
A16	5	48	187	204	0	0	0	0	48465
A16	5	49	191	277	0	0	0	0	38040
A16	5	50	192	467	0	0	0	0	38119
A16	5	51	204	115	2	0	1	0	42940
A16	5	52	205	353	0	0	0	0	47684
A16	5	53	205	408	0	0	0	0	37966
A16	5	54	213	89	0	0	0	0	26967
A16	5	55	216	196	1	1	0	0	26242
A16	5	56	216	386	1	1	0	0	29957
A16	5	57	217	167	1	1	0	0	25783
A16	5	58	217	491	0	0	0	0	19803
A16	5	59	219	263	0	0	0	0	47364
A16	5	60	220	311	0	0	0	0	40418
A16	5	61	233	278	0	0	0	0	35600
A16	5	62	234	183	1	1	0	0	26439
A16	5	63	238	335	1	1	0	0	24662
A16	5	64	242	374	0	0	0	0	46623
A16	5	65	244	442	1	1	0	0	30464
A16	5	66	254	96	1	1	0	0	26084
A16	5	67	262	264	1	1	0	0	22072
A16	5	68	263	254	1	1	0	0	9639
A16	5	69	263	487	1	1	0	0	20719
A16	5	70	268	242	2	0	1	1	24971
A16	5	71	269	416	1	1	0	0	27074
A16	5	72	270	346	1	1	0	0	24479
A16	5	73	272	281	1	1	0	0	27620
A16	5	74	272	378	1	1	0	0	21839
A16	5	75	275	390	1	1	0	0	5493
A16	5	76	276	236	2	0	1	1	31140
A16	5	77	279	490	1	1	0	0	17727
A16	5	78	282	458	1	1	0	0	24290
A16	5	79	283	26	1	1	0	0	27751
A16	5	80	286	225	1	1	0	0	28667
A16	5	81	288	404	1	1	0	0	26404
A16	5	82	289	239	2	0	1	1	48832
A16	5	83	289	301	0	0	0	0	54676
A16	5	84	291	469	1	1	0	0	26334
A16	5	85	292	212	1	1	0	0	42589
A16	5	86	293	442	1	1	0	0	23861
A16	5	87	294	17	1	1	0	0	15430
A16	5	88	294	191	0	0	0	0	42480
A16	5	89	295	51	1	1	0	0	28281
A16	5	90	295	344	2	0	1	1	44058
A16	5	91	296	9	1	1	0	0	13086
A16	5	92	297	375	0	0	0	0	29461
A16	5	93	297	413	1	1	0	0	21825
A16	5	94	302	205	0	0	0	0	45824
A16	5	95	303	448	1	1	0	0	17167
A16	5	96	307	430	0	0	0	0	25158
A16	5	97	308	457	1	1	0	0	18063
A16	5	98	310	19	2	0	1	1	57512
A16	5	99	310	252	1	1	0	0	12442
A16	5	100	313	282	1	1	0	0	31538
A16	5	101	314	244	1	1	0	0	20638
A16	5	102	317	257	1	1	0	0	9653
A16	5	103	320	158	1	1	0	0	53484
A16	5	104	320	331	1	1	0	0	28768
A16	5	105	320	430	1	1	0	0	20049
A16	5	106	321	75	2	0	1	0	42302
A16	5	107	324	398	1	1	0	0	24244
A16	5	108	327	196	0	0	0	0	29701
A16	5	109	329	303	0	0	0	0	40558
A16	5	110	331	113	1	1	0	0	16790
A16	5	111	335	7	1	1	0	0	42391
A16	5	112	335	483	1	1	0	0	24709
A16	5	113	338	44	1	1	0	0	39024
A16	5	114	338	118	1	1	0	0	21112
A16	5	115	339	149	1	1	0	0	25891
A16	5	116	340	359	1	1	0	0	23043
A16	5	117	340	456	1	1	0	0	26125
A16	5	118	342	277	1	1	0	0	14103
A16	5	119	350	174	1	1	0	0	28022
A16	5	120	351	243	0	0	0	0	29436
A16	5	121	351	274	1	1	0	0	9855
A16	5	122	351	404	0	0	0	0	25028
A16	5	123	353	111	2	0	1	1	41016
A16	5	124	353	149	1	1	0	0	21142
A16	5	125	354	375	2	0	1	1	50440
A16	5	126	355	203	0	0	0	0	27249
A16	5	127	361	30	1	1	0	0	19641
A16	5	128	363	19	1	1	0	0	24806
A16	5	129	364	280	0	0	0	0	36743
A16	5	130	368	446	1	1	0	0	21466
A16	5	131	371	62	0	0	0	0	39477
A16	5	132	371	368	0	0	0	0	44797
A16	5	133	379	230	1	1	0	0	25359
A16	5	134	383	5	1	1	0	0	22498
A16	5	135	386	483	0	0	0	0	35244
A16	5	136	387	97	1	1	0	0	29408
A16	5	137	393	446	0	0	0	0	10963
A16	5	138	395	249	1	1	0	0	24898
A16	5	139	395	437	0	0	0	0	19480
A16	5	140	398	49	1	1	0	0	24271
A16	5	141	399	491	0	0	0	0	32901
A16	5	142	406	407	2	0	1	1	48777
A16	5	143	408	110	1	1	0	0	26865
A16	5	144	412	475	0	0	0	0	19808
A16	5	145	418	466	1	1	0	0	16273
A16	5	146	421	384	0	0	0	0	30453
A16	5	147	423	24	1	1	0	0	12730
A16	5	148	426	180	1	1	0	0	31720
A16	5	149	427	36	0	0	0	1	74938
A16	5	150	427	415	1	1	0	0	25922
A16	5	151	428	103	1	1	0	0	27174
A16	5	152	428	144	0	0	0	0	41985
A16	5	153	432	19	0	0	0	0	9048
A16	5	154	434	52	2	0	1	1	49505
A16	5	155	437	29	0	0	0	0	8285
A16	5	156	440	395	1	1	0	0	25273
A16	5	157	441	447	0	0	0	0	27477
A16	5	158	448	115	2	0	1	0	40893
A16	5	159	448	156	2	0	1	0	44495
A16	5	160	451	71	0	0	0	0	26702
A16	5	161	452	469	0	0	0	0	27477
A16	5	162	454	197	2	0	1	1	55889
A16	5	163	459	255	2	0	1	1	51387
A16	5	164	460	78	1	1	0	0	17917
A16	5	165	470	207	1	1	0	0	14583
A16	5	166	471	153	1	1	0	0	28243
A16	5	167	471	297	0	0	0	0	48089
A16	5	168	472	12	1	1	0	0	27930
A16	5	169	476	267	1	1	0	0	22446
A16	5	170	478	470	0	0	0	0	25586
A16	5	171	479	201	1	1	0	0	13699
A16	5	172	481	440	0	0	0	0	27370
A16	5	173	490	202	1	1	0	0	11079
A16	6	1	6	468	0	0	0	0	47980
A16	6	2	6	497	1	1	0	0	26027
A16	6	3	8	105	0	0	0	0	41612
A16	6	4	14	40	1	1	0	0	30532
A16	6	5	28	459	0	0	0	0	23663
A16	6	6	31	11	1	1	0	0	37032
A16	6	7	32	69	1	1	0	0	28255
A16	6	8	37	284	1	1	0	0	30549
A16	6	9	38	246	1	1	0	0	26479
A16	6	10	41	232	1	1	0	0	26276
A16	6	11	48	490	1	1	0	0	27018
A16	6	12	50	89	0	0	0	0	26533
A16	6	13	57	280	2	0	1	1	47961
A16	6	14	63	88	1	1	0	0	39585
A16	6	15	71	7	1	1	0	0	18198
A16	6	16	73	21	1	1	0	0	23001
A16	6	17	73	243	1	1	0	0	25429
A16	6	18	74	298	0	0	0	0	29421
A16	6	19	74	349	2	0	1	1	46977
A16	6	20	74	463	1	1	0	0	22562
A16	6	21	78	284	1	1	0	0	25782
A16	6	22	80	477	1	1	0	0	10227
A16	6	23	88	478	1	1	0	0	16572
A16	6	24	89	465	1	1	0	0	5094
A16	6	25	94	27	1	1	0	0	36052
A16	6	26	98	72	1	1	0	0	30026
A16	6	27	100	270	0	0	0	1	50180
A16	6	28	105	229	0	0	0	0	25320
A16	6	29	106	381	1	1	0	0	42150
A16	6	30	109	111	0	0	0	0	27776
A16	6	31	109	126	0	0	0	0	29791
A16	6	32	112	465	1	1	0	0	29443
A16	6	33	124	290	0	0	0	0	41239
A16	6	34	127	256	0	0	0	0	30931
A16	6	35	129	56	1	1	0	0	29254
A16	6	36	130	306	0	0	0	0	29965
A16	6	37	132	200	1	1	0	0	28500
A16	6	38	133	214	1	1	0	0	31831
A16	6	39	133	410	0	0	0	0	45693
A16	6	40	145	330	1	1	0	0	25887
A16	6	41	147	94	1	1	0	0	22324
A16	6	42	150	346	2	0	1	1	50513
A16	6	43	152	73	0	0	0	0	14081
A16	6	44	155	14	0	0	0	0	13721
A16	6	45	155	81	0	0	0	0	17812
A16	6	46	155	171	0	0	0	0	33387
A16	6	47	155	246	2	0	1	1	45821
A16	6	48	156	7	0	0	0	0	4466
A16	6	49	157	300	0	0	0	0	26666
A16	6	50	157	319	0	0	0	0	29661
A16	6	51	161	120	1	1	0	0	24716
A16	6	52	164	2	0	0	0	0	32948
A16	6	53	166	421	0	0	0	0	28677
A16	6	54	167	477	1	1	0	0	23039
A16	6	55	169	405	1	1	0	0	22556
A16	6	56	173	24	1	1	0	0	48664
A16	6	57	174	327	1	1	0	0	22847
A16	6	58	175	172	0	0	0	0	38723
A16	6	59	176	59	1	1	0	0	23500
A16	6	60	178	367	0	0	0	0	25485
A16	6	61	179	273	0	0	0	0	29305
A16	6	62	185	128	0	0	0	0	25704
A16	6	63	187	105	0	0	0	0	34133
A16	6	64	189	248	0	0	0	0	28773
A16	6	65	192	495	1	1	0	0	27155
A16	6	66	200	76	0	0	0	0	6855
A16	6	67	201	83	0	0	0	0	31300
A16	6	68	201	455	0	0	0	0	42837
A16	6	69	202	368	0	0	0	0	53598
A16	6	70	204	257	0	0	0	0	38513
A16	6	71	206	403	0	0	0	0	37442
A16	6	72	207	285	1	1	0	0	24889
A16	6	73	208	309	0	0	0	0	44810
A16	6	74	210	104	1	1	0	0	26673
A16	6	75	210	344	2	0	1	1	46871
[truncated: 27,363 more rows]

## Sheet: GRAPH_OUTPUT
2N=25500	4N=49583.3333333333	<2N=0.5x2N	100	>4N=2.77777777777778x2N
		A549 8h 081109
A_DMSO														F_XL888 1110 nM
Sub-2N%=	8.01209													Sub-2N%=	13.6429
2N%=	75.4598													2N%=	77.4434
4N%=	15.9234													4N%=	8.74176
>4N%=	0.604686													>4N%=	0.171969
total cells	7659													total cells	3346
B_XL888 14 nM														G_XL888 1670 nM
Sub-2N%=	13.1201													Sub-2N%=	14.9647
2N%=	64.6145													2N%=	79.9448
4N%=	21.3389													4N%=	5.0598
>4N%=	0.926479													>4N%=	0.0306654
total cells	3251													total cells	3146
C_XL888 41 nM														0
Sub-2N%=	9.55818													0	0
2N%=	77.7122													0	0
4N%=	12.3141													0	0
>4N%=	0.415573													0	0
total cells	4388													total cells	0
D_XL888 123 nM														0
Sub-2N%=	10.9457													0	0
2N%=	74.6935													0	0
4N%=	14.1565													0	0
>4N%=	0.20432													0	0
total cells	3291													total cells	0
E_XL888 370 nM														0
Sub-2N%=	10.1237													0	0
2N%=	76.1305													0	0
4N%=	13.6333													0	0
>4N%=	0.112486													0	0
total cells	4274													total cells	0

## Sheet: DataProcessing
	Well	Field	Cell Number	Top	Left	EventTypeProfile	EventType1Status	EventType2Status	EventType3Status	ObjectTotalIntenCh1
A_DMSO	C15	1	1	2	504	1	1	0	1	19079
A_DMSO	C15	1	2	3	173	1	1	0	0	12420
A_DMSO	C15	1	3	8	221	1	1	0	0	11964
A_DMSO	C15	1	4	12	379	0	0	0	0	24208
A_DMSO	C15	1	5	15	428	0	0	0	0	15588
A_DMSO	C15	1	6	17	148	1	1	0	0	4724
A_DMSO	C15	1	7	19	350	1	1	0	0	13938
A_DMSO	C15	1	8	20	136	1	1	0	0	8383
A_DMSO	C15	1	9	28	196	1	1	0	0	11422
A_DMSO	C15	1	10	31	137	1	1	0	0	13085
A_DMSO	C15	1	11	32	371	0	0	0	0	13103
A_DMSO	C15	1	12	34	407	1	1	0	0	12761
A_DMSO	C15	1	13	37	381	0	0	0	0	7102
A_DMSO	C15	1	14	38	421	1	1	0	0	18188
A_DMSO	C15	1	15	44	411	1	1	0	0	4043
A_DMSO	C15	1	16	51	121	2	0	1	1	53168
A_DMSO	C15	1	17	53	358	1	1	0	0	14237
A_DMSO	C15	1	18	55	437	0	0	0	1	28947
A_DMSO	C15	1	19	67	162	0	0	0	0	23902
A_DMSO	C15	1	20	67	484	0	0	0	0	16235
A_DMSO	C15	1	21	68	151	1	1	0	0	3821
A_DMSO	C15	1	22	72	281	1	1	0	0	12742
A_DMSO	C15	1	23	72	320	1	1	0	0	13361
A_DMSO	C15	1	24	75	151	1	1	0	0	6410
A_DMSO	C15	1	25	78	236	1	1	0	0	12822
A_DMSO	C15	1	26	80	199	1	1	0	0	13837
A_DMSO	C15	1	27	80	416	1	1	0	0	13758
A_DMSO	C15	1	28	89	350	1	1	0	1	26261
A_DMSO	C15	1	29	89	459	1	1	0	0	13976
A_DMSO	C15	1	30	92	434	1	1	0	0	15104
A_DMSO	C15	1	31	94	104	2	0	1	1	32721
A_DMSO	C15	1	32	95	42	0	0	0	0	14603
A_DMSO	C15	1	33	98	32	0	0	0	1	15899
A_DMSO	C15	1	34	98	389	1	1	0	0	14364
A_DMSO	C15	1	35	100	296	1	1	0	0	12402
A_DMSO	C15	1	36	101	159	2	0	1	1	40393
A_DMSO	C15	1	37	105	207	1	1	0	0	15108
A_DMSO	C15	1	38	112	275	1	1	0	0	11998
A_DMSO	C15	1	39	116	478	1	1	0	0	16813
A_DMSO	C15	1	40	119	237	2	0	1	1	23165
A_DMSO	C15	1	41	120	420	1	1	0	0	12720
A_DMSO	C15	1	42	121	338	1	1	0	0	21844
A_DMSO	C15	1	43	121	460	1	1	0	0	13668
A_DMSO	C15	1	44	124	190	1	1	0	0	15517
A_DMSO	C15	1	45	126	7	1	1	0	0	17474
A_DMSO	C15	1	46	130	283	0	0	0	0	22092
A_DMSO	C15	1	47	134	397	0	0	0	0	19421
A_DMSO	C15	1	48	143	379	1	1	0	0	13978
A_DMSO	C15	1	49	145	477	0	0	0	0	11488
A_DMSO	C15	1	50	150	165	0	0	0	0	19043
A_DMSO	C15	1	51	157	313	1	1	0	0	12876
A_DMSO	C15	1	52	159	74	0	0	0	0	19471
A_DMSO	C15	1	53	160	442	1	1	0	0	12853
A_DMSO	C15	1	54	161	219	0	0	0	1	25223
A_DMSO	C15	1	55	162	357	1	1	0	0	8162
A_DMSO	C15	1	56	166	13	2	0	1	1	34092
A_DMSO	C15	1	57	167	494	0	0	0	0	11329
A_DMSO	C15	1	58	172	364	1	1	0	0	7596
A_DMSO	C15	1	59	174	201	0	0	0	0	23621
A_DMSO	C15	1	60	174	341	0	0	0	0	15725
A_DMSO	C15	1	61	179	468	0	0	0	0	17762
A_DMSO	C15	1	62	183	432	1	1	0	0	13427
A_DMSO	C15	1	63	191	419	1	1	0	0	10468
A_DMSO	C15	1	64	196	308	0	0	0	0	19097
A_DMSO	C15	1	65	198	268	0	0	0	1	21362
A_DMSO	C15	1	66	206	348	0	0	0	0	15814
A_DMSO	C15	1	67	208	453	0	0	0	0	15556
A_DMSO	C15	1	68	220	402	2	0	1	0	20931
A_DMSO	C15	1	69	232	100	1	1	0	0	16842
A_DMSO	C15	1	70	234	493	0	0	0	0	12474
A_DMSO	C15	1	71	241	200	0	0	0	0	13854
A_DMSO	C15	1	72	243	432	2	0	1	1	20013
A_DMSO	C15	1	73	245	154	1	1	0	0	11813
A_DMSO	C15	1	74	247	453	0	0	0	0	13061
A_DMSO	C15	1	75	252	492	0	0	0	1	18132
A_DMSO	C15	1	76	255	158	1	1	0	0	11923
A_DMSO	C15	1	77	259	57	0	0	0	0	20673
A_DMSO	C15	1	78	261	213	0	0	0	0	15179
A_DMSO	C15	1	79	266	125	1	1	0	0	12132
A_DMSO	C15	1	80	269	361	1	1	0	0	12175
A_DMSO	C15	1	81	270	416	0	0	0	0	14659
A_DMSO	C15	1	82	271	284	1	1	0	0	10320
A_DMSO	C15	1	83	274	86	0	0	0	1	26849
A_DMSO	C15	1	84	276	160	0	0	0	0	11544
A_DMSO	C15	1	85	276	177	0	0	0	1	24376
A_DMSO	C15	1	86	281	122	1	1	0	0	5781
A_DMSO	C15	1	87	281	130	1	1	0	0	6825
A_DMSO	C15	1	88	282	315	1	1	0	1	18534
A_DMSO	C15	1	89	285	331	1	1	0	1	19631
A_DMSO	C15	1	90	295	470	0	0	0	0	25149
A_DMSO	C15	1	91	296	372	1	1	0	0	23157
A_DMSO	C15	1	92	303	159	0	0	0	0	18785
A_DMSO	C15	1	93	304	320	1	1	0	0	13025
A_DMSO	C15	1	94	306	97	1	1	0	0	3808
A_DMSO	C15	1	95	310	87	1	1	0	0	10255
A_DMSO	C15	1	96	310	220	0	0	0	1	21255
A_DMSO	C15	1	97	317	98	1	1	0	0	4222
A_DMSO	C15	1	98	318	191	1	1	0	0	9502
A_DMSO	C15	1	99	320	276	1	1	0	0	10612
A_DMSO	C15	1	100	325	127	2	0	1	1	24303
A_DMSO	C15	1	101	325	307	1	1	0	0	14182
A_DMSO	C15	1	102	327	371	0	0	0	0	16103
A_DMSO	C15	1	103	327	487	0	0	0	0	13366
A_DMSO	C15	1	104	329	9	0	0	0	1	24949
A_DMSO	C15	1	105	329	194	1	1	0	0	8931
A_DMSO	C15	1	106	330	452	1	1	0	0	15396
A_DMSO	C15	1	107	335	33	0	0	0	0	18618
A_DMSO	C15	1	108	335	270	1	1	0	0	9899
A_DMSO	C15	1	109	337	421	1	1	0	0	17368
A_DMSO	C15	1	110	338	95	1	1	0	0	15078
A_DMSO	C15	1	111	342	66	0	0	0	1	40995
A_DMSO	C15	1	112	344	155	0	0	0	1	21734
A_DMSO	C15	1	113	350	330	0	0	0	0	15358
A_DMSO	C15	1	114	354	113	1	1	0	0	16782
A_DMSO	C15	1	115	357	478	1	1	0	0	15091
A_DMSO	C15	1	116	358	209	1	1	0	0	6471
A_DMSO	C15	1	117	359	126	1	1	0	0	10751
A_DMSO	C15	1	118	360	47	1	1	0	0	11386
A_DMSO	C15	1	119	361	162	0	0	0	1	23080
A_DMSO	C15	1	120	361	215	1	1	0	0	7275
A_DMSO	C15	1	121	362	238	1	1	0	0	15451
A_DMSO	C15	1	122	369	201	0	0	0	0	14878
A_DMSO	C15	1	123	374	96	1	1	0	0	12852
A_DMSO	C15	1	124	374	312	0	0	0	0	18293
A_DMSO	C15	1	125	379	379	1	1	0	0	13324
A_DMSO	C15	1	126	381	179	0	0	0	0	14248
A_DMSO	C15	1	127	382	282	0	0	0	0	18391
A_DMSO	C15	1	128	382	348	1	1	0	0	16447
A_DMSO	C15	1	129	384	81	1	1	0	0	12779
A_DMSO	C15	1	130	385	234	1	1	0	0	13311
A_DMSO	C15	1	131	387	41	1	1	0	0	13930
A_DMSO	C15	1	132	394	239	1	1	0	0	11900
A_DMSO	C15	1	133	395	498	0	0	0	0	18241
A_DMSO	C15	1	134	396	422	0	0	0	0	30303
A_DMSO	C15	1	135	397	332	0	0	0	0	18680
A_DMSO	C15	1	136	404	166	0	0	0	0	7997
A_DMSO	C15	1	137	405	117	0	0	0	0	10120
A_DMSO	C15	1	138	406	5	1	1	0	0	14265
A_DMSO	C15	1	139	406	156	0	0	0	0	6750
A_DMSO	C15	1	140	407	202	0	0	0	0	13718
A_DMSO	C15	1	141	412	130	0	0	0	0	24790
A_DMSO	C15	1	142	417	419	0	0	0	0	25036
A_DMSO	C15	1	143	420	158	0	0	0	1	25464
A_DMSO	C15	1	144	426	39	1	1	0	0	11364
A_DMSO	C15	1	145	427	84	0	0	0	0	15067
A_DMSO	C15	1	146	428	51	1	1	0	0	9965
A_DMSO	C15	1	147	430	206	0	0	0	0	16792
A_DMSO	C15	1	148	435	331	1	1	0	0	14068
A_DMSO	C15	1	149	438	405	0	0	0	0	24918
A_DMSO	C15	1	150	440	116	0	0	0	0	18849
A_DMSO	C15	1	151	446	177	0	0	0	0	18702
A_DMSO	C15	1	152	453	211	0	0	0	1	31030
A_DMSO	C15	1	153	462	58	0	0	0	1	31362
A_DMSO	C15	1	154	464	127	0	0	0	0	21750
A_DMSO	C15	1	155	464	387	1	1	0	0	16527
A_DMSO	C15	1	156	466	153	0	0	0	0	7386
A_DMSO	C15	1	157	467	29	0	0	0	0	15817
A_DMSO	C15	1	158	467	309	1	1	0	0	11763
A_DMSO	C15	1	159	469	182	2	0	1	1	31330
A_DMSO	C15	1	160	470	344	0	0	0	1	35364
A_DMSO	C15	1	161	472	145	0	0	0	0	12252
A_DMSO	C15	1	162	475	101	0	0	0	0	22591
A_DMSO	C15	1	163	476	306	1	1	0	0	8405
A_DMSO	C15	1	164	480	223	0	0	0	0	20576
A_DMSO	C15	1	165	482	318	1	1	0	0	19403
A_DMSO	C15	1	166	488	180	0	0	0	0	11062
A_DMSO	C15	1	167	490	370	1	1	0	0	21424
A_DMSO	C15	1	168	491	5	1	1	0	0	16629
A_DMSO	C15	1	169	494	190	0	0	0	0	10290
A_DMSO	C15	2	1	9	257	1	1	0	0	25237
A_DMSO	C15	2	2	10	196	0	0	0	0	35015
A_DMSO	C15	2	3	11	415	0	0	0	1	39689
A_DMSO	C15	2	4	14	68	0	0	0	1	43295
A_DMSO	C15	2	5	18	20	0	0	0	0	27457
A_DMSO	C15	2	6	19	143	0	0	0	0	36183
A_DMSO	C15	2	7	20	447	1	1	0	0	27067
A_DMSO	C15	2	8	25	106	0	0	0	1	42365
A_DMSO	C15	2	9	27	230	0	0	0	0	40282
A_DMSO	C15	2	10	28	42	1	1	0	0	22085
A_DMSO	C15	2	11	29	397	1	1	0	0	14633
A_DMSO	C15	2	12	34	389	1	1	0	0	8754
A_DMSO	C15	2	13	35	340	2	0	1	1	43502
A_DMSO	C15	2	14	36	265	2	0	1	1	42226
A_DMSO	C15	2	15	39	92	0	0	0	0	28345
A_DMSO	C15	2	16	42	19	0	0	0	0	35211
A_DMSO	C15	2	17	44	393	1	1	0	0	20842
A_DMSO	C15	2	18	47	445	1	1	0	0	19416
A_DMSO	C15	2	19	51	68	1	1	0	0	19531
A_DMSO	C15	2	20	52	164	0	0	0	0	37207
A_DMSO	C15	2	21	55	317	1	1	0	0	24548
A_DMSO	C15	2	22	55	406	0	0	0	0	36718
A_DMSO	C15	2	23	56	364	1	1	0	0	21883
A_DMSO	C15	2	24	57	235	1	1	0	0	21127
A_DMSO	C15	2	25	59	48	1	1	0	0	19165
A_DMSO	C15	2	26	60	201	1	1	0	0	22436
A_DMSO	C15	2	27	64	299	1	1	0	0	22706
A_DMSO	C15	2	28	69	360	1	1	0	0	23825
A_DMSO	C15	2	29	75	221	1	1	0	0	20737
A_DMSO	C15	2	30	80	2	1	1	0	0	6887
A_DMSO	C15	2	31	81	170	1	1	0	0	20367
A_DMSO	C15	2	32	81	326	2	0	1	1	38448
A_DMSO	C15	2	33	84	462	1	1	0	0	29469
A_DMSO	C15	2	34	85	147	1	1	0	0	19039
A_DMSO	C15	2	35	95	193	1	1	0	0	19325
A_DMSO	C15	2	36	99	38	0	0	0	0	21732
A_DMSO	C15	2	37	104	221	0	0	0	1	19155
A_DMSO	C15	2	38	104	256	0	0	0	0	21249
A_DMSO	C15	2	39	104	405	1	1	0	0	19406
A_DMSO	C15	2	40	105	121	1	1	0	0	17045
A_DMSO	C15	2	41	105	281	0	0	0	0	21417
A_DMSO	C15	2	42	105	341	1	1	0	0	17865
A_DMSO	C15	2	43	117	7	1	1	0	0	16643
A_DMSO	C15	2	44	127	157	0	0	0	0	18283
A_DMSO	C15	2	45	127	195	0	0	0	0	20720
A_DMSO	C15	2	46	131	314	1	1	0	0	21596
A_DMSO	C15	2	47	138	280	1	1	0	0	21499
A_DMSO	C15	2	48	139	243	0	0	0	0	17190
A_DMSO	C15	2	49	141	376	1	1	0	0	33267
A_DMSO	C15	2	50	143	131	1	1	0	0	16129
A_DMSO	C15	2	51	150	311	0	0	0	0	30805
A_DMSO	C15	2	52	151	349	1	1	0	0	19617
A_DMSO	C15	2	53	152	121	1	1	0	0	17186
A_DMSO	C15	2	54	155	412	1	1	0	0	25680
A_DMSO	C15	2	55	156	8	0	0	0	0	14238
A_DMSO	C15	2	56	160	216	1	1	0	0	16778
A_DMSO	C15	2	57	161	429	0	0	0	1	25955
A_DMSO	C15	2	58	162	207	1	1	0	0	11443
A_DMSO	C15	2	59	162	266	1	1	0	0	19658
A_DMSO	C15	2	60	169	140	0	0	0	0	22160
A_DMSO	C15	2	61	170	94	1	1	0	0	15901
A_DMSO	C15	2	62	170	428	0	0	0	1	21371
A_DMSO	C15	2	63	173	252	0	0	0	0	18872
A_DMSO	C15	2	64	175	303	0	0	0	0	23739
A_DMSO	C15	2	65	177	407	1	1	0	0	29801
A_DMSO	C15	2	66	179	30	0	0	0	0	14547
A_DMSO	C15	2	67	183	56	0	0	0	1	26286
A_DMSO	C15	2	68	183	239	1	1	0	0	19150
A_DMSO	C15	2	69	184	490	0	0	0	0	26437
A_DMSO	C15	2	70	186	169	1	1	0	0	18302
A_DMSO	C15	2	71	186	446	0	0	0	0	31840
A_DMSO	C15	2	72	187	385	1	1	0	0	22098
A_DMSO	C15	2	73	188	216	1	1	0	0	19186
A_DMSO	C15	2	74	188	353	1	1	0	0	25734
A_DMSO	C15	2	75	194	22	0	0	0	0	15483
A_DMSO	C15	2	76	194	276	0	0	0	0	19928
A_DMSO	C15	2	77	194	316	1	1	0	0	19548
A_DMSO	C15	2	78	201	416	0	0	0	0	31625
A_DMSO	C15	2	79	204	358	1	1	0	0	28288
A_DMSO	C15	2	80	206	122	0	0	0	0	16812
A_DMSO	C15	2	81	206	282	0	0	0	0	18435
A_DMSO	C15	2	82	206	474	1	1	0	1	29820
A_DMSO	C15	2	83	210	180	1	1	0	0	16936
A_DMSO	C15	2	84	210	485	1	1	0	1	28728
A_DMSO	C15	2	85	217	80	1	1	0	0	15038
A_DMSO	C15	2	86	217	334	1	1	0	0	21311
A_DMSO	C15	2	87	219	394	0	0	0	0	25872
A_DMSO	C15	2	88	222	247	2	0	1	1	35845
A_DMSO	C15	2	89	226	454	0	0	0	0	27021
A_DMSO	C15	2	90	228	433	1	1	0	0	22598
A_DMSO	C15	2	91	233	408	0	0	0	1	27953
A_DMSO	C15	2	92	235	398	0	0	0	1	19864
A_DMSO	C15	2	93	240	69	1	1	0	0	14761
A_DMSO	C15	2	94	240	479	1	1	0	0	23786
A_DMSO	C15	2	95	241	283	0	0	0	0	24499
A_DMSO	C15	2	96	242	264	0	0	0	0	15468
A_DMSO	C15	2	97	244	371	1	1	0	0	26917
A_DMSO	C15	2	98	251	268	0	0	0	0	7491
A_DMSO	C15	2	99	252	178	1	1	0	0	17950
A_DMSO	C15	2	100	254	342	0	0	0	0	27266
A_DMSO	C15	2	101	256	148	0	0	0	0	19681
A_DMSO	C15	2	102	258	280	0	0	0	1	43844
A_DMSO	C15	2	103	264	423	0	0	0	0	38846
A_DMSO	C15	2	104	269	484	1	1	0	0	26867
A_DMSO	C15	2	105	279	191	0	0	0	0	9409
A_DMSO	C15	2	106	283	180	0	0	0	0	10721
A_DMSO	C15	2	107	286	263	0	0	0	0	25821
A_DMSO	C15	2	108	294	103	2	0	1	1	45398
A_DMSO	C15	2	109	297	150	0	0	0	0	23247
A_DMSO	C15	2	110	300	311	1	1	0	0	23330
A_DMSO	C15	2	111	310	352	2	0	1	1	45011
A_DMSO	C15	2	112	312	199	0	0	0	0	33488
A_DMSO	C15	2	113	319	175	0	0	0	0	22891
A_DMSO	C15	2	114	320	394	1	1	0	0	16977
A_DMSO	C15	2	115	323	404	1	1	0	1	26372
A_DMSO	C15	2	116	326	272	0	0	0	0	15607
A_DMSO	C15	2	117	326	453	1	1	0	0	22671
A_DMSO	C15	2	118	330	122	0	0	0	0	28788
A_DMSO	C15	2	119	331	282	0	0	0	0	12031
A_DMSO	C15	2	120	338	164	1	1	0	1	30357
A_DMSO	C15	2	121	341	380	0	0	0	1	51222
A_DMSO	C15	2	122	342	91	1	1	0	0	22401
A_DMSO	C15	2	123	342	175	1	1	0	1	23386
A_DMSO	C15	2	124	345	223	1	1	0	0	20707
A_DMSO	C15	2	125	345	346	1	1	0	0	21803
A_DMSO	C15	2	126	349	267	1	1	0	1	28711
A_DMSO	C15	2	127	350	174	1	1	0	0	6694
A_DMSO	C15	2	128	354	133	1	1	0	0	25750
A_DMSO	C15	2	129	357	448	1	1	0	0	21750
A_DMSO	C15	2	130	358	175	0	0	0	1	18496
A_DMSO	C15	2	131	359	73	0	0	0	0	24049
A_DMSO	C15	2	132	362	167	0	0	0	1	19338
A_DMSO	C15	2	133	362	263	1	1	0	1	29192
A_DMSO	C15	2	134	364	387	0	0	0	1	38862
A_DMSO	C15	2	135	364	404	0	0	0	0	28751
A_DMSO	C15	2	136	365	236	1	1	0	0	24865
A_DMSO	C15	2	137	369	296	0	0	0	0	36076
A_DMSO	C15	2	138	374	388	1	1	0	1	37682
A_DMSO	C15	2	139	384	432	0	0	0	1	39155
A_DMSO	C15	2	140	391	277	0	0	0	0	24837
A_DMSO	C15	2	141	399	390	0	0	0	0	31421
A_DMSO	C15	2	142	410	357	1	1	0	1	42349
A_DMSO	C15	2	143	411	178	0	0	0	0	24163
A_DMSO	C15	2	144	417	421	0	0	0	0	30959
A_DMSO	C15	2	145	419	114	1	1	0	0	23563
A_DMSO	C15	2	146	420	357	2	0	1	1	44324
A_DMSO	C15	2	147	421	303	0	0	0	0	35873
A_DMSO	C15	2	148	424	105	1	1	0	0	18350
A_DMSO	C15	2	149	429	16	0	0	0	0	24391
A_DMSO	C15	2	150	431	96	0	0	0	0	16447
A_DMSO	C15	2	151	431	368	0	0	0	0	23380
A_DMSO	C15	2	152	435	112	1	1	0	0	17080
A_DMSO	C15	2	153	440	209	0	0	0	1	41309
A_DMSO	C15	2	154	447	289	1	1	0	0	24163
A_DMSO	C15	2	155	447	397	1	1	0	0	22678
A_DMSO	C15	2	156	450	238	2	0	1	1	53780
A_DMSO	C15	2	157	450	433	1	1	0	0	21619
A_DMSO	C15	2	158	451	467	1	1	0	0	27272
A_DMSO	C15	2	159	454	494	0	0	0	0	26065
A_DMSO	C15	2	160	462	244	0	0	0	0	21758
A_DMSO	C15	2	161	463	268	1	1	0	0	24319
A_DMSO	C15	2	162	472	445	1	1	0	0	25999
A_DMSO	C15	2	163	473	97	2	0	1	1	49498
A_DMSO	C15	2	164	474	363	0	0	0	0	26164
A_DMSO	C15	2	165	479	52	1	1	0	0	21957
A_DMSO	C15	2	166	480	213	1	1	0	0	19172
A_DMSO	C15	2	167	484	465	0	0	0	0	29071
A_DMSO	C15	2	168	488	204	1	1	0	0	19331
A_DMSO	C15	2	169	489	21	1	1	0	0	22985
A_DMSO	C15	2	170	490	497	0	0	0	0	24153
A_DMSO	C15	2	171	497	145	0	0	0	0	30998
A_DMSO	C15	3	1	3	209	1	1	0	0	14536
A_DMSO	C15	3	2	3	357	1	1	0	0	28001
A_DMSO	C15	3	3	6	117	2	0	1	1	46188
A_DMSO	C15	3	4	7	470	0	0	0	0	38725
A_DMSO	C15	3	5	10	424	0	0	0	0	28397
A_DMSO	C15	3	6	15	189	1	1	0	0	31431
A_DMSO	C15	3	7	22	19	2	0	1	1	46219
A_DMSO	C15	3	8	22	321	0	0	0	0	39389
A_DMSO	C15	3	9	22	441	1	1	0	0	24185
A_DMSO	C15	3	10	25	100	1	1	0	0	24642
A_DMSO	C15	3	11	27	433	1	1	0	0	29481
A_DMSO	C15	3	12	31	295	0	0	0	0	34472
A_DMSO	C15	3	13	38	473	0	0	0	0	18574
A_DMSO	C15	3	14	42	3	1	1	0	0	30373
A_DMSO	C15	3	15	43	64	1	1	0	0	39311
A_DMSO	C15	3	16	46	461	0	0	0	0	33448
A_DMSO	C15	3	17	52	131	0	0	0	0	32689
A_DMSO	C15	3	18	55	279	1	1	0	0	25039
A_DMSO	C15	3	19	55	427	1	1	0	0	14727
A_DMSO	C15	3	20	58	495	1	1	0	0	25805
A_DMSO	C15	3	21	61	434	1	1	0	0	13887
A_DMSO	C15	3	22	63	251	1	1	0	0	26498
A_DMSO	C15	3	23	64	97	1	1	0	0	23308
A_DMSO	C15	3	24	66	20	1	1	0	0	22743
A_DMSO	C15	3	25	67	313	1	1	0	0	24024
A_DMSO	C15	3	26	81	284	1	1	0	0	23709
A_DMSO	C15	3	27	83	418	0	0	0	0	45043
A_DMSO	C15	3	28	84	80	1	1	0	0	21913
A_DMSO	C15	3	29	84	321	1	1	0	0	25890
A_DMSO	C15	3	30	85	453	0	0	0	0	30075
A_DMSO	C15	3	31	87	2	0	0	0	0	22735
A_DMSO	C15	3	32	91	137	1	1	0	0	19573
A_DMSO	C15	3	33	94	484	1	1	0	0	26916
A_DMSO	C15	3	34	95	192	0	0	0	0	43895
A_DMSO	C15	3	35	96	126	1	1	0	0	19415
A_DMSO	C15	3	36	99	289	0	0	0	0	28689
A_DMSO	C15	3	37	102	384	2	0	1	1	49032
A_DMSO	C15	3	38	105	459	0	0	0	0	31704
A_DMSO	C15	3	39	106	48	0	0	0	0	24005
A_DMSO	C15	3	40	107	35	1	1	0	0	24572
A_DMSO	C15	3	41	107	426	0	0	0	0	38114
A_DMSO	C15	3	42	112	166	1	1	0	0	32050
A_DMSO	C15	3	43	115	183	1	1	0	0	25750
A_DMSO	C15	3	44	119	366	0	0	0	0	33391
A_DMSO	C15	3	45	125	117	1	1	0	0	13728
A_DMSO	C15	3	46	125	128	1	1	0	0	11199
A_DMSO	C15	3	47	125	151	1	1	0	0	14474
A_DMSO	C15	3	48	128	458	1	1	0	0	10496
A_DMSO	C15	3	49	131	219	1	1	0	0	22023
A_DMSO	C15	3	50	133	406	1	1	0	0	22904
A_DMSO	C15	3	51	134	153	1	1	0	0	9934
A_DMSO	C15	3	52	135	450	1	1	0	0	16924
A_DMSO	C15	3	53	136	470	0	0	0	0	14520
A_DMSO	C15	3	54	137	128	0	0	0	0	27237
A_DMSO	C15	3	55	137	480	0	0	0	0	8773
A_DMSO	C15	3	56	140	102	0	0	0	0	31062
A_DMSO	C15	3	57	145	347	2	0	1	1	66472
A_DMSO	C15	3	58	146	175	1	1	0	0	5366
A_DMSO	C15	3	59	146	429	1	1	0	0	26399
A_DMSO	C15	3	60	152	180	1	1	0	0	8090
A_DMSO	C15	3	61	153	420	1	1	0	0	22997
A_DMSO	C15	3	62	155	400	0	0	0	0	27665
A_DMSO	C15	3	63	159	168	1	1	0	0	21028
A_DMSO	C15	3	64	160	206	1	1	0	0	17943
A_DMSO	C15	3	65	162	253	0	0	0	0	27273
A_DMSO	C15	3	66	162	448	0	0	0	0	42172
A_DMSO	C15	3	67	163	59	1	1	0	0	23971
A_DMSO	C15	3	68	168	376	2	0	1	1	31448
A_DMSO	C15	3	69	169	476	1	1	0	0	26101
A_DMSO	C15	3	70	172	221	1	1	0	0	26038
A_DMSO	C15	3	71	174	173	1	1	0	1	30987
A_DMSO	C15	3	72	175	276	0	0	0	0	34402
A_DMSO	C15	3	73	176	12	2	0	1	1	49803
A_DMSO	C15	3	74	177	363	0	0	0	0	16597
A_DMSO	C15	3	75	179	375	1	1	0	1	28707
A_DMSO	C15	3	76	180	249	1	1	0	0	22830
A_DMSO	C15	3	77	182	357	0	0	0	0	26233
A_DMSO	C15	3	78	182	423	1	1	0	0	23558
A_DMSO	C15	3	79	184	177	1	1	0	0	29944
A_DMSO	C15	3	80	185	96	1	1	0	0	23150
A_DMSO	C15	3	81	185	448	1	1	0	0	24622
A_DMSO	C15	3	82	187	390	2	0	1	1	51433
A_DMSO	C15	3	83	187	487	0	0	0	0	38787
A_DMSO	C15	3	84	188	137	0	0	0	1	44743
A_DMSO	C15	3	85	194	211	0	0	0	0	34096
A_DMSO	C15	3	86	204	198	1	1	0	0	27786
A_DMSO	C15	3	87	205	408	1	1	0	0	25167
A_DMSO	C15	3	88	206	292	0	0	0	0	33962
A_DMSO	C15	3	89	208	372	0	0	0	0	29876
A_DMSO	C15	3	90	209	433	1	1	0	0	26995
A_DMSO	C15	3	91	212	9	0	0	0	0	29348
A_DMSO	C15	3	92	216	95	1	1	0	0	25324
A_DMSO	C15	3	93	219	412	1	1	0	0	25252
A_DMSO	C15	3	94	222	113	1	1	0	0	25293
A_DMSO	C15	3	95	222	201	2	0	1	1	30042
A_DMSO	C15	3	96	226	433	1	1	0	0	26401
A_DMSO	C15	3	97	230	176	1	1	0	0	26961
A_DMSO	C15	3	98	230	210	2	0	1	1	29648
A_DMSO	C15	3	99	231	255	0	0	0	0	29971
A_DMSO	C15	3	100	233	135	0	0	0	0	27503
A_DMSO	C15	3	101	234	28	0	0	0	0	27458
A_DMSO	C15	3	102	234	163	1	1	0	0	31188
A_DMSO	C15	3	103	241	287	1	1	0	0	8909
A_DMSO	C15	3	104	245	61	0	0	0	0	26247
A_DMSO	C15	3	105	247	283	1	1	0	0	20737
A_DMSO	C15	3	106	249	195	1	1	0	0	23227
A_DMSO	C15	3	107	254	20	0	0	0	1	46624
A_DMSO	C15	3	108	254	37	1	1	0	0	25080
A_DMSO	C15	3	109	256	87	0	0	0	0	24194
A_DMSO	C15	3	110	258	114	0	0	0	0	26015
A_DMSO	C15	3	111	258	149	1	1	0	0	26403
A_DMSO	C15	3	112	259	256	1	1	0	0	16998
A_DMSO	C15	3	113	262	268	1	1	0	0	10931
A_DMSO	C15	3	114	267	472	0	0	0	1	47720
A_DMSO	C15	3	115	268	61	0	0	0	0	26618
A_DMSO	C15	3	116	271	183	1	1	0	0	22487
A_DMSO	C15	3	117	279	126	1	1	0	0	26657
A_DMSO	C15	3	118	284	98	0	0	0	0	24746
A_DMSO	C15	3	119	285	447	0	0	0	0	26907
A_DMSO	C15	3	120	286	24	1	1	0	0	22657
A_DMSO	C15	3	121	292	240	1	1	0	0	26869
A_DMSO	C15	3	122	295	48	1	1	0	0	22560
A_DMSO	C15	3	123	301	168	1	1	0	0	30072
A_DMSO	C15	3	124	303	112	0	0	0	0	22504
A_DMSO	C15	3	125	308	242	1	1	0	0	29780
A_DMSO	C15	3	126	309	195	1	1	0	0	27008
A_DMSO	C15	3	127	314	217	0	0	0	0	26948
A_DMSO	C15	3	128	316	483	1	1	0	0	25053
A_DMSO	C15	3	129	320	190	1	1	0	0	14972
A_DMSO	C15	3	130	325	36	1	1	0	0	22317
A_DMSO	C15	3	131	327	68	0	0	0	0	30585
A_DMSO	C15	3	132	331	178	0	0	0	1	28149
A_DMSO	C15	3	133	333	328	1	1	0	0	23720
A_DMSO	C15	3	134	335	355	0	0	0	0	8643
A_DMSO	C15	3	135	336	366	1	1	0	0	25151
A_DMSO	C15	3	136	337	54	0	0	0	0	32446
A_DMSO	C15	3	137	339	129	0	0	0	0	38799
A_DMSO	C15	3	138	341	352	0	0	0	0	14151
A_DMSO	C15	3	139	351	103	1	1	0	0	23255
A_DMSO	C15	3	140	351	280	0	0	0	1	21516
A_DMSO	C15	3	141	352	171	0	0	0	1	32724
A_DMSO	C15	3	142	354	289	0	0	0	1	14892
A_DMSO	C15	3	143	360	190	0	0	0	1	44703
A_DMSO	C15	3	144	361	141	0	0	0	0	23508
A_DMSO	C15	3	145	362	294	0	0	0	0	18790
A_DMSO	C15	3	146	364	228	0	0	0	1	46532
A_DMSO	C15	3	147	364	352	1	1	0	0	28741
A_DMSO	C15	3	148	364	439	0	0	0	1	57643
A_DMSO	C15	3	149	369	97	1	1	0	0	18378
A_DMSO	C15	3	150	372	35	1	1	0	0	20930
A_DMSO	C15	3	151	378	25	0	0	0	0	20402
A_DMSO	C15	3	152	380	97	0	0	0	0	22030
A_DMSO	C15	3	153	381	73	1	1	0	0	18316
A_DMSO	C15	3	154	382	119	0	0	0	1	42887
A_DMSO	C15	3	155	386	36	1	1	0	0	14829
A_DMSO	C15	3	156	386	45	1	1	0	0	18255
A_DMSO	C15	3	157	387	335	0	0	0	0	33884
A_DMSO	C15	3	158	389	252	0	0	0	0	30237
A_DMSO	C15	3	159	394	20	1	1	0	0	23810
A_DMSO	C15	3	160	403	51	1	1	0	0	23367
A_DMSO	C15	3	161	408	64	1	1	0	0	21385
A_DMSO	C15	3	162	414	105	0	0	0	0	40068
A_DMSO	C15	3	163	414	406	0	0	0	0	33460
A_DMSO	C15	3	164	422	353	0	0	0	0	27331
A_DMSO	C15	3	165	424	12	0	0	0	1	44620
A_DMSO	C15	3	166	427	329	0	0	0	0	28724
A_DMSO	C15	3	167	430	35	1	1	0	0	27094
A_DMSO	C15	3	168	430	234	0	0	0	0	41720
A_DMSO	C15	3	169	432	55	0	0	0	0	32199
A_DMSO	C15	3	170	434	379	0	0	0	0	33437
A_DMSO	C15	3	171	436	268	0	0	0	1	44433
A_DMSO	C15	3	172	448	467	1	1	0	1	33049
A_DMSO	C15	3	173	450	442	0	0	0	0	26980
A_DMSO	C15	3	174	452	24	1	1	0	0	24552
A_DMSO	C15	3	175	453	456	1	1	0	0	26256
A_DMSO	C15	3	176	456	3	1	1	0	0	24076
A_DMSO	C15	3	177	459	348	1	1	0	0	24103
A_DMSO	C15	3	178	460	376	0	0	0	1	42671
A_DMSO	C15	3	179	462	320	1	1	0	0	24852
A_DMSO	C15	3	180	462	463	1	1	0	0	5837
A_DMSO	C15	3	181	464	451	1	1	0	0	12416
A_DMSO	C15	3	182	466	94	0	0	0	0	27655
A_DMSO	C15	3	183	466	219	0	0	0	0	29488
A_DMSO	C15	3	184	470	471	1	1	0	0	29506
A_DMSO	C15	3	185	473	121	1	1	0	0	27621
A_DMSO	C15	3	186	473	418	0	0	0	0	36278
A_DMSO	C15	3	187	474	461	1	1	0	0	16709
A_DMSO	C15	3	188	477	81	2	0	1	1	21568
A_DMSO	C15	3	189	477	155	1	1	0	0	23722
A_DMSO	C15	3	190	478	281	1	1	0	0	24894
A_DMSO	C15	3	191	481	456	1	1	0	0	12096
A_DMSO	C15	3	192	484	485	0	0	0	0	38986
A_DMSO	C15	3	193	486	84	0	0	0	1	22061
A_DMSO	C15	3	194	486	197	0	0	0	0	33136
A_DMSO	C15	3	195	490	388	0	0	0	0	43597
A_DMSO	C15	3	196	491	341	0	0	0	0	18564
A_DMSO	C15	3	197	493	298	0	0	0	0	26868
A_DMSO	C15	3	198	493	444	1	1	0	0	26931
A_DMSO	C15	3	199	495	258	1	1	0	0	27185
A_DMSO	C15	3	200	495	356	0	0	0	0	9384
A_DMSO	C15	3	201	496	132	1	1	0	0	22167
A_DMSO	C15	4	1	2	159	1	1	0	0	19407
A_DMSO	C15	4	2	2	403	0	0	0	0	15535
A_DMSO	C15	4	3	4	29	1	1	0	0	20855
A_DMSO	C15	4	4	5	60	0	0	0	1	36885
A_DMSO	C15	4	5	15	348	0	0	0	0	23231
A_DMSO	C15	4	6	16	447	0	0	0	0	23266
A_DMSO	C15	4	7	23	129	0	0	0	0	23861
A_DMSO	C15	4	8	30	467	1	1	0	0	26071
A_DMSO	C15	4	9	32	416	0	0	0	0	20738
A_DMSO	C15	4	10	38	370	2	0	1	1	43249
A_DMSO	C15	4	11	40	454	1	1	0	0	26353
A_DMSO	C15	4	12	41	160	1	1	0	0	23569
A_DMSO	C15	4	13	45	331	0	0	0	0	23380
A_DMSO	C15	4	14	46	112	0	0	0	1	41378
A_DMSO	C15	4	15	49	275	1	1	0	0	14587
A_DMSO	C15	4	16	53	259	1	1	0	0	2175
A_DMSO	C15	4	17	53	488	0	0	0	0	21194
A_DMSO	C15	4	18	54	80	1	1	0	0	20912
A_DMSO	C15	4	19	57	428	1	1	0	0	19957
A_DMSO	C15	4	20	60	271	1	1	0	0	3419
A_DMSO	C15	4	21	61	279	1	1	0	0	12446
A_DMSO	C15	4	22	61	321	0	0	0	0	28415
A_DMSO	C15	4	23	62	241	1	1	0	0	5414
A_DMSO	C15	4	24	64	29	1	1	0	0	21745
A_DMSO	C15	4	25	66	5	1	1	0	0	23130
A_DMSO	C15	4	26	67	265	1	1	0	0	14893
A_DMSO	C15	4	27	67	419	1	1	0	0	21704
A_DMSO	C15	4	28	69	441	2	0	1	1	41509
A_DMSO	C15	4	29	70	247	1	1	0	0	39281
A_DMSO	C15	4	30	70	388	0	0	0	0	25815
A_DMSO	C15	4	31	74	152	1	1	0	0	22527
A_DMSO	C15	4	32	76	213	1	1	0	0	15235
A_DMSO	C15	4	33	76	273	1	1	0	0	11412
A_DMSO	C15	4	34	79	473	1	1	0	0	25441
A_DMSO	C15	4	35	79	488	1	1	0	0	25786
A_DMSO	C15	4	36	90	239	1	1	0	0	6177
A_DMSO	C15	4	37	91	325	1	1	0	0	24145
A_DMSO	C15	4	38	93	181	0	0	0	0	25912
A_DMSO	C15	4	39	93	245	1	1	0	0	16289
A_DMSO	C15	4	40	96	355	0	0	0	0	25388
A_DMSO	C15	4	41	97	46	1	1	0	0	28461
A_DMSO	C15	4	42	107	139	1	1	0	0	15980
A_DMSO	C15	4	43	107	407	0	0	0	0	26534
A_DMSO	C15	4	44	108	463	0	0	0	0	12707
A_DMSO	C15	4	45	109	149	1	1	0	0	9749
A_DMSO	C15	4	46	111	37	1	1	0	0	27360
A_DMSO	C15	4	47	113	298	1	1	0	0	23377
A_DMSO	C15	4	48	116	5	0	0	0	0	25007
A_DMSO	C15	4	49	116	319	0	0	0	0	25311
A_DMSO	C15	4	50	118	249	0	0	0	0	33838
A_DMSO	C15	4	51	118	459	0	0	0	0	22297
A_DMSO	C15	4	52	119	476	1	1	0	0	22170
A_DMSO	C15	4	53	123	273	1	1	0	0	27762
A_DMSO	C15	4	54	130	131	1	1	0	0	24494
A_DMSO	C15	4	55	132	87	0	0	0	0	23777
A_DMSO	C15	4	56	136	416	1	1	0	1	27880
A_DMSO	C15	4	57	141	321	1	1	0	0	21954
A_DMSO	C15	4	58	142	35	0	0	0	1	39806
A_DMSO	C15	4	59	145	469	1	1	0	0	19990
A_DMSO	C15	4	60	147	212	1	1	0	0	26860
A_DMSO	C15	4	61	148	360	0	0	0	0	23506
A_DMSO	C15	4	62	150	2	0	0	0	0	21427
A_DMSO	C15	4	63	150	425	1	1	0	1	31578
A_DMSO	C15	4	64	154	258	0	0	0	0	33540
A_DMSO	C15	4	65	154	481	1	1	0	0	20686
A_DMSO	C15	4	66	157	300	1	1	0	0	23270
A_DMSO	C15	4	67	159	274	1	1	0	0	23300
A_DMSO	C15	4	68	159	393	0	0	0	0	32796
A_DMSO	C15	4	69	164	450	0	0	0	0	26755
A_DMSO	C15	4	70	170	378	1	1	0	0	3384
A_DMSO	C15	4	71	172	234	1	1	0	0	24876
A_DMSO	C15	4	72	174	486	0	0	0	1	41913
A_DMSO	C15	4	73	176	371	1	1	0	0	10957
A_DMSO	C15	4	74	177	337	1	1	0	0	24230
A_DMSO	C15	4	75	182	306	0	0	0	0	23708
A_DMSO	C15	4	76	186	371	1	1	0	0	22721
A_DMSO	C15	4	77	199	54	0	0	0	0	21571
A_DMSO	C15	4	78	201	434	0	0	0	0	25579
A_DMSO	C15	4	79	202	351	2	0	1	1	72213
A_DMSO	C15	4	80	203	261	0	0	0	0	21229
A_DMSO	C15	4	81	204	19	0	0	0	1	38341
A_DMSO	C15	4	82	213	403	0	0	0	0	42901
A_DMSO	C15	4	83	225	41	0	0	0	0	22970
A_DMSO	C15	4	84	228	365	1	1	0	0	23398
A_DMSO	C15	4	85	229	217	1	1	0	0	24041
A_DMSO	C15	4	86	230	249	1	1	0	0	24820
A_DMSO	C15	4	87	236	180	2	0	1	1	42147
A_DMSO	C15	4	88	238	404	1	1	0	0	22196
A_DMSO	C15	4	89	242	5	0	0	0	0	22424
A_DMSO	C15	4	90	244	488	1	1	0	0	4115
A_DMSO	C15	4	91	246	314	0	0	0	0	34792
A_DMSO	C15	4	92	247	496	1	1	0	0	3413
A_DMSO	C15	4	93	253	250	0	0	0	0	42340
A_DMSO	C15	4	94	256	69	2	0	1	1	24829
A_DMSO	C15	4	95	257	347	0	0	0	1	43361
A_DMSO	C15	4	96	257	488	1	1	0	0	17483
A_DMSO	C15	4	97	258	224	0	0	0	0	25030
A_DMSO	C15	4	98	261	2	1	1	0	0	25801
A_DMSO	C15	4	99	262	63	2	0	1	1	18520
A_DMSO	C15	4	100	263	439	1	1	0	0	23006
A_DMSO	C15	4	101	270	426	1	1	0	0	25459
A_DMSO	C15	4	102	274	498	1	1	0	0	8146
A_DMSO	C15	4	103	275	138	0	0	0	0	25759
A_DMSO	C15	4	104	283	410	1	1	0	0	27042
A_DMSO	C15	4	105	284	96	0	0	0	0	33079
A_DMSO	C15	4	106	284	316	0	0	0	0	32142
A_DMSO	C15	4	107	286	212	0	0	0	0	22871
A_DMSO	C15	4	108	286	391	1	1	0	0	19105
A_DMSO	C15	4	109	287	356	1	1	0	0	22776
A_DMSO	C15	4	110	290	279	0	0	0	0	38869
A_DMSO	C15	4	111	291	241	0	0	0	0	35227
A_DMSO	C15	4	112	291	473	0	0	0	0	23522
A_DMSO	C15	4	113	295	189	1	1	0	1	33669
A_DMSO	C15	4	114	297	180	1	1	0	1	35549
A_DMSO	C15	4	115	297	388	1	1	0	0	21828
A_DMSO	C15	4	116	301	465	1	1	0	0	20068
A_DMSO	C15	4	117	304	424	1	1	0	0	24541
A_DMSO	C15	4	118	311	270	0	0	0	0	25446
A_DMSO	C15	4	119	314	207	0	0	0	1	42184
A_DMSO	C15	4	120	314	307	0	0	0	0	21157
A_DMSO	C15	4	121	318	380	1	1	0	0	25931
A_DMSO	C15	4	122	319	142	1	1	0	0	20958
A_DMSO	C15	4	123	323	403	0	0	0	0	29872
A_DMSO	C15	4	124	324	85	1	1	0	0	20898
A_DMSO	C15	4	125	324	320	0	0	0	1	43568
A_DMSO	C15	4	126	326	442	1	1	0	0	20457
A_DMSO	C15	4	127	329	142	1	1	0	0	18441
A_DMSO	C15	4	128	330	168	1	1	0	0	19337
A_DMSO	C15	4	129	331	244	0	0	0	0	31232
A_DMSO	C15	4	130	334	128	0	0	0	0	15344
A_DMSO	C15	4	131	336	355	0	0	0	1	43324
A_DMSO	C15	4	132	338	478	0	0	0	0	24860
A_DMSO	C15	4	133	341	202	0	0	0	0	19003
A_DMSO	C15	4	134	341	403	0	0	0	0	25103
A_DMSO	C15	4	135	349	126	0	0	0	0	20296
A_DMSO	C15	4	136	349	373	0	0	0	1	33498
A_DMSO	C15	4	137	349	438	0	0	0	0	21731
A_DMSO	C15	4	138	351	324	1	1	0	1	30803
A_DMSO	C15	4	139	352	19	0	0	0	0	30748
A_DMSO	C15	4	140	355	278	0	0	0	0	26377
A_DMSO	C15	4	141	356	384	0	0	0	1	32667
A_DMSO	C15	4	142	356	454	1	1	0	0	22354
A_DMSO	C15	4	143	363	326	1	1	0	0	26601
A_DMSO	C15	4	144	372	114	1	1	0	0	21908
A_DMSO	C15	4	145	375	307	1	1	0	0	16776
A_DMSO	C15	4	146	376	76	0	0	0	0	18890
A_DMSO	C15	4	147	376	164	1	1	0	0	17421
A_DMSO	C15	4	148	376	204	0	0	0	0	20934
A_DMSO	C15	4	149	378	147	1	1	0	0	16793
A_DMSO	C15	4	150	384	238	0	0	0	0	19295
A_DMSO	C15	4	151	384	270	0	0	0	0	30582
A_DMSO	C15	4	152	386	308	1	1	0	0	17471
A_DMSO	C15	4	153	389	474	0	0	0	0	25067
A_DMSO	C15	4	154	390	350	0	0	0	0	22264
A_DMSO	C15	4	155	391	175	1	1	0	0	16068
A_DMSO	C15	4	156	392	126	1	1	0	0	19153
A_DMSO	C15	4	157	393	54	2	0	1	1	35669
A_DMSO	C15	4	158	393	101	0	0	0	0	17684
A_DMSO	C15	4	159	395	19	0	0	0	1	37359
A_DMSO	C15	4	160	399	230	0	0	0	0	17769
A_DMSO	C15	4	161	401	438	2	0	1	1	24576
A_DMSO	C15	4	162	406	442	2	0	1	1	29615
A_DMSO	C15	4	163	414	282	0	0	0	0	19697
A_DMSO	C15	4	164	414	329	0	0	0	0	25615
A_DMSO	C15	4	165	416	178	1	1	0	0	11348
A_DMSO	C15	4	166	419	172	1	1	0	0	6630
A_DMSO	C15	4	167	420	44	1	1	0	0	16093
A_DMSO	C15	4	168	420	162	1	1	0	0	7431
A_DMSO	C15	4	169	421	91	0	0	0	0	17225
A_DMSO	C15	4	170	425	261	0	0	0	1	29096
A_DMSO	C15	4	171	426	116	0	0	0	0	15770
A_DMSO	C15	4	172	427	14	1	1	0	0	17275
A_DMSO	C15	4	173	429	61	0	0	0	0	17910
A_DMSO	C15	4	174	429	174	1	1	0	0	2690
A_DMSO	C15	4	175	431	482	1	1	0	0	23453
A_DMSO	C15	4	176	435	305	1	1	0	0	28702
A_DMSO	C15	4	177	447	131	1	1	0	0	12979
A_DMSO	C15	4	178	448	49	0	0	0	0	23027
A_DMSO	C15	4	179	450	470	1	1	0	0	21497
A_DMSO	C15	4	180	453	212	1	1	0	0	9118
A_DMSO	C15	4	181	454	244	2	0	1	1	23842
A_DMSO	C15	4	182	457	99	0	0	0	0	14115
A_DMSO	C15	4	183	461	167	0	0	0	0	12201
A_DMSO	C15	4	184	471	148	0	0	0	0	22020
A_DMSO	C15	4	185	471	358	0	0	0	0	20859
A_DMSO	C15	4	186	473	35	1	1	0	0	4167
A_DMSO	C15	4	187	474	207	0	0	0	0	22182
A_DMSO	C15	4	188	476	24	1	1	0	0	7199
A_DMSO	C15	4	189	476	476	1	1	0	0	19279
A_DMSO	C15	4	190	477	368	0	0	0	0	18004
A_DMSO	C15	4	191	478	81	2	0	1	1	23058
A_DMSO	C15	4	192	487	37	1	1	0	0	14598
A_DMSO	C15	4	193	490	478	1	1	0	0	21434
A_DMSO	C15	4	194	493	260	0	0	0	1	21349
A_DMSO	C15	4	195	495	126	1	1	0	0	13390
A_DMSO	C15	4	196	500	156	1	1	0	0	10687
A_DMSO	C15	4	197	501	5	1	1	0	0	4084
A_DMSO	C15	4	198	502	13	1	1	0	0	4743
A_DMSO	C15	5	1	2	390	1	1	0	0	38827
A_DMSO	C15	5	2	5	461	1	1	0	0	31593
A_DMSO	C15	5	3	14	48	2	0	1	0	46008
A_DMSO	C15	5	4	14	160	2	0	1	1	48864
A_DMSO	C15	5	5	17	434	0	0	0	0	37485
A_DMSO	C15	5	6	21	247	0	0	0	0	28372
A_DMSO	C15	5	7	22	328	0	0	0	0	30841
A_DMSO	C15	5	8	23	133	1	1	0	0	25767
A_DMSO	C15	5	9	32	356	0	0	0	0	35427
A_DMSO	C15	5	10	33	473	0	0	0	0	27393
A_DMSO	C15	5	11	43	232	0	0	0	0	24470
A_DMSO	C15	5	12	44	189	2	0	1	1	50990
A_DMSO	C15	5	13	46	323	1	1	0	0	23431
A_DMSO	C15	5	14	48	24	0	0	0	0	21132
A_DMSO	C15	5	15	52	306	1	1	0	0	24427
A_DMSO	C15	5	16	53	165	1	1	0	0	21057
A_DMSO	C15	5	17	54	16	0	0	0	0	21891
A_DMSO	C15	5	18	56	443	0	0	0	0	35111
A_DMSO	C15	5	19	62	121	0	0	0	0	38315
A_DMSO	C15	5	20	62	171	1	1	0	0	22978
A_DMSO	C15	5	21	65	493	1	1	0	0	29066
A_DMSO	C15	5	22	68	207	0	0	0	0	40465
A_DMSO	C15	5	23	71	408	0	0	0	0	36799
A_DMSO	C15	5	24	74	141	0	0	0	0	40672
A_DMSO	C15	5	25	76	345	1	1	0	0	24952
A_DMSO	C15	5	26	85	69	1	1	0	0	21415
A_DMSO	C15	5	27	86	98	1	1	0	0	25770
A_DMSO	C15	5	28	86	446	0	0	0	0	28395
A_DMSO	C15	5	29	91	250	2	0	1	1	58739
A_DMSO	C15	5	30	91	345	0	0	0	0	34652
A_DMSO	C15	5	31	93	309	2	0	1	1	41000
A_DMSO	C15	5	32	94	64	1	1	0	0	25346
A_DMSO	C15	5	33	100	24	1	1	0	0	19027
A_DMSO	C15	5	34	104	457	0	0	0	0	27809
A_DMSO	C15	5	35	105	100	1	1	0	0	24244
A_DMSO	C15	5	36	105	375	0	0	0	0	27669
A_DMSO	C15	5	37	106	43	1	1	0	0	3520
A_DMSO	C15	5	38	108	51	2	0	1	1	46330
A_DMSO	C15	5	39	114	79	1	1	0	0	24221
A_DMSO	C15	5	40	120	185	1	1	0	0	21199
A_DMSO	C15	5	41	120	294	1	1	0	0	5507
A_DMSO	C15	5	42	121	326	0	0	0	0	30695
A_DMSO	C15	5	43	123	258	1	1	0	0	19791
A_DMSO	C15	5	44	128	298	1	1	0	0	9241
A_DMSO	C15	5	45	139	9	1	1	0	0	22373
A_DMSO	C15	5	46	139	51	0	0	0	0	23478
A_DMSO	C15	5	47	139	103	0	0	0	0	22335
A_DMSO	C15	5	48	139	132	1	1	0	0	23268
A_DMSO	C15	5	49	139	221	1	1	0	0	27459
A_DMSO	C15	5	50	140	358	2	0	1	0	35590
A_DMSO	C15	5	51	141	436	0	0	0	1	25219
A_DMSO	C15	5	52	141	453	0	0	0	0	21774
A_DMSO	C15	5	53	143	189	1	1	0	0	19611
A_DMSO	C15	5	54	146	27	0	0	0	0	35580
A_DMSO	C15	5	55	149	73	1	1	0	0	24369
A_DMSO	C15	5	56	152	431	0	0	0	1	22506
A_DMSO	C15	5	57	154	210	1	1	0	0	24005
A_DMSO	C15	5	58	155	409	0	0	0	0	32452
A_DMSO	C15	5	59	157	256	1	1	0	1	25464
A_DMSO	C15	5	60	158	237	1	1	0	0	24281
A_DMSO	C15	5	61	158	298	1	1	0	0	17539
A_DMSO	C15	5	62	163	169	0	0	0	0	29268
A_DMSO	C15	5	63	167	247	2	0	1	1	35174
A_DMSO	C15	5	64	170	363	0	0	0	0	25054
A_DMSO	C15	5	65	174	9	2	0	1	1	39869
A_DMSO	C15	5	66	175	83	0	0	0	0	34178
A_DMSO	C15	5	67	175	143	0	0	0	0	32414
A_DMSO	C15	5	68	176	112	0	0	0	0	22913
A_DMSO	C15	5	69	184	171	1	1	0	0	17742
A_DMSO	C15	5	70	187	310	0	0	0	0	21818
A_DMSO	C15	5	71	190	189	0	0	0	0	27376
A_DMSO	C15	5	72	191	46	0	0	0	0	21318
A_DMSO	C15	5	73	192	277	2	0	1	1	31810
A_DMSO	C15	5	74	192	382	0	0	0	0	33013
A_DMSO	C15	5	75	196	249	0	0	0	0	27213
A_DMSO	C15	5	76	197	342	0	0	0	0	19986
A_DMSO	C15	5	77	197	354	0	0	0	0	14072
A_DMSO	C15	5	78	200	176	1	1	0	1	26359
A_DMSO	C15	5	79	203	30	0	0	0	0	21065
A_DMSO	C15	5	80	204	6	0	0	0	0	11826
A_DMSO	C15	5	81	207	183	1	1	0	1	25770
A_DMSO	C15	5	82	207	493	1	1	0	0	20925
A_DMSO	C15	5	83	209	63	0	0	0	0	24871
A_DMSO	C15	5	84	210	221	0	0	0	0	24011
A_DMSO	C15	5	85	210	395	1	1	0	0	21625
A_DMSO	C15	5	86	214	2	0	0	0	0	12616
A_DMSO	C15	5	87	215	314	0	0	0	0	9209
A_DMSO	C15	5	88	222	13	0	0	0	0	19916
A_DMSO	C15	5	89	223	317	0	0	0	0	12467
A_DMSO	C15	5	90	228	477	1	1	0	0	20779
A_DMSO	C15	5	91	230	89	0	0	0	0	22063
A_DMSO	C15	5	92	230	265	0	0	0	0	22679
A_DMSO	C15	5	93	231	307	1	1	0	0	16112
A_DMSO	C15	5	94	237	62	0	0	0	0	31040
A_DMSO	C15	5	95	240	143	1	1	0	0	21743
A_DMSO	C15	5	96	241	133	1	1	0	0	20542
A_DMSO	C15	5	97	241	305	1	1	0	0	6661
A_DMSO	C15	5	98	246	226	1	1	0	0	22443
A_DMSO	C15	5	99	246	311	1	1	0	0	20737
A_DMSO	C15	5	100	247	55	0	0	0	0	22228
A_DMSO	C15	5	101	247	157	0	0	0	1	41553
A_DMSO	C15	5	102	252	120	1	1	0	0	20163
A_DMSO	C15	5	103	253	454	1	1	0	0	13475
A_DMSO	C15	5	104	255	215	1	1	0	0	19329
A_DMSO	C15	5	105	256	26	0	0	0	0	21579
A_DMSO	C15	5	106	257	10	0	0	0	0	22995
A_DMSO	C15	5	107	262	271	2	0	1	1	45918
A_DMSO	C15	5	108	262	462	1	1	0	0	7572
A_DMSO	C15	5	109	265	78	0	0	0	0	28188
A_DMSO	C15	5	110	268	109	1	1	0	0	18765
A_DMSO	C15	5	111	270	47	1	1	0	0	18332
A_DMSO	C15	5	112	270	365	1	1	0	0	22164
A_DMSO	C15	5	113	270	486	1	1	0	0	23742
A_DMSO	C15	5	114	276	37	1	1	0	0	16313
A_DMSO	C15	5	115	277	147	0	0	0	0	26505
A_DMSO	C15	5	116	279	250	0	0	0	0	17464
A_DMSO	C15	5	117	281	471	1	1	0	0	19219
A_DMSO	C15	5	118	283	237	0	0	0	0	16362
A_DMSO	C15	5	119	283	349	0	0	0	0	24093
A_DMSO	C15	5	120	284	465	1	1	0	0	7117
A_DMSO	C15	5	121	287	22	1	1	0	0	10239
A_DMSO	C15	5	122	287	109	0	0	0	0	25305
A_DMSO	C15	5	123	287	285	0	0	0	0	32937
A_DMSO	C15	5	124	287	392	1	1	0	0	25297
A_DMSO	C15	5	125	290	74	0	0	0	0	19405
A_DMSO	C15	5	126	293	28	1	1	0	0	7893
A_DMSO	C15	5	127	297	3	0	0	0	0	15815
A_DMSO	C15	5	128	298	377	1	1	0	1	38258
A_DMSO	C15	5	129	300	183	2	0	1	1	35344
A_DMSO	C15	5	130	301	20	0	0	0	0	21181
A_DMSO	C15	5	131	303	393	1	1	0	0	23417
A_DMSO	C15	5	132	304	53	1	1	0	0	22829
A_DMSO	C15	5	133	304	311	0	0	0	1	40291
A_DMSO	C15	5	134	309	381	1	1	0	1	29388
A_DMSO	C15	5	135	315	103	0	0	0	0	17585
A_DMSO	C15	5	136	316	259	1	1	0	0	20957
A_DMSO	C15	5	137	318	137	0	0	0	1	37663
A_DMSO	C15	5	138	319	68	1	1	0	0	18035
A_DMSO	C15	5	139	322	55	1	1	0	0	8936
A_DMSO	C15	5	140	322	108	0	0	0	0	20810
A_DMSO	C15	5	141	324	35	0	0	0	0	22254
A_DMSO	C15	5	142	324	494	1	1	0	0	25566
A_DMSO	C15	5	143	327	84	0	0	0	0	21645
A_DMSO	C15	5	144	327	438	0	0	0	0	22424
A_DMSO	C15	5	145	328	61	1	1	0	0	5619
A_DMSO	C15	5	146	339	478	1	1	0	0	27504
A_DMSO	C15	5	147	343	269	0	0	0	0	23508
A_DMSO	C15	5	148	344	404	1	1	0	0	23315
A_DMSO	C15	5	149	347	153	0	0	0	0	15269
A_DMSO	C15	5	150	347	335	1	1	0	0	21298
A_DMSO	C15	5	151	347	367	2	0	1	1	41688
A_DMSO	C15	5	152	348	496	1	1	0	0	14504
A_DMSO	C15	5	153	354	14	1	1	0	0	19566
A_DMSO	C15	5	154	355	229	1	1	0	0	25391
A_DMSO	C15	5	155	356	155	0	0	0	0	9042
A_DMSO	C15	5	156	357	139	1	1	0	0	22012
A_DMSO	C15	5	157	359	493	1	1	0	0	11278
A_DMSO	C15	5	158	361	25	1	1	0	0	15581
A_DMSO	C15	5	159	365	454	0	0	0	0	38803
A_DMSO	C15	5	160	366	315	1	1	0	0	23853
A_DMSO	C15	5	161	367	3	1	1	0	0	17752
A_DMSO	C15	5	162	367	94	1	1	0	0	4980
A_DMSO	C15	5	163	375	92	1	1	0	0	1563
A_DMSO	C15	5	164	378	355	0	0	0	0	15045
A_DMSO	C15	5	165	381	99	1	1	0	0	1498
A_DMSO	C15	5	166	382	489	1	1	0	0	24273
A_DMSO	C15	5	167	383	242	1	1	0	0	22796
A_DMSO	C15	5	168	383	422	0	0	0	0	16201
A_DMSO	C15	5	169	385	360	0	0	0	0	12919
A_DMSO	C15	5	170	387	261	1	1	0	0	24258
A_DMSO	C15	5	171	387	276	0	0	0	0	22300
A_DMSO	C15	5	172	387	387	1	1	0	0	8336
A_DMSO	C15	5	173	387	435	0	0	0	0	11980
A_DMSO	C15	5	174	389	378	1	1	0	0	16974
A_DMSO	C15	5	175	389	498	1	1	0	0	21356
A_DMSO	C15	5	176	390	14	1	1	0	0	19846
A_DMSO	C15	5	177	396	328	0	0	0	0	39689
A_DMSO	C15	5	178	397	161	1	1	0	0	28924
A_DMSO	C15	5	179	398	479	0	0	0	0	39810
A_DMSO	C15	5	180	399	224	1	1	0	0	23975
A_DMSO	C15	5	181	408	208	1	1	0	0	16933
A_DMSO	C15	5	182	409	128	1	1	0	0	20810
A_DMSO	C15	5	183	409	184	1	1	0	0	6965
A_DMSO	C15	5	184	412	190	1	1	0	0	11232
A_DMSO	C15	5	185	413	429	0	0	0	0	24771
A_DMSO	C15	5	186	417	26	1	1	0	0	20035
A_DMSO	C15	5	187	417	346	0	0	0	1	40294
A_DMSO	C15	5	188	418	202	1	1	0	0	22188
A_DMSO	C15	5	189	418	465	1	1	0	0	25292
A_DMSO	C15	5	190	420	280	2	0	1	1	44295
A_DMSO	C15	5	191	422	131	0	0	0	0	13894
A_DMSO	C15	5	192	423	375	0	0	0	0	28537
A_DMSO	C15	5	193	425	246	1	1	0	0	25199
A_DMSO	C15	5	194	427	309	0	0	0	0	34823
A_DMSO	C15	5	195	431	486	1	1	0	0	18261
A_DMSO	C15	5	196	435	163	1	1	0	0	23549
A_DMSO	C15	5	197	436	437	1	1	0	0	7387
A_DMSO	C15	5	198	437	185	2	0	1	1	36894
A_DMSO	C15	5	199	439	110	1	1	0	0	21683
A_DMSO	C15	5	200	439	222	1	1	0	0	21164
A_DMSO	C15	5	201	439	443	1	1	0	0	11347
A_DMSO	C15	5	202	440	474	0	0	0	0	20746
A_DMSO	C15	5	203	441	409	1	1	0	1	33071
A_DMSO	C15	5	204	444	22	0	0	0	0	37875
A_DMSO	C15	5	205	444	385	0	0	0	0	28951
A_DMSO	C15	5	206	446	442	1	1	0	0	14377
A_DMSO	C15	5	207	447	321	0	0	0	0	24075
A_DMSO	C15	5	208	448	434	1	1	0	0	7064
A_DMSO	C15	5	209	449	351	1	1	0	0	20163
A_DMSO	C15	5	210	450	409	1	1	0	1	33487
A_DMSO	C15	5	211	451	153	1	1	0	0	19461
A_DMSO	C15	5	212	452	193	1	1	0	0	18359
A_DMSO	C15	5	213	453	256	2	0	1	1	40750
A_DMSO	C15	5	214	453	298	2	0	1	1	55785
A_DMSO	C15	5	215	457	114	0	0	0	0	16333
A_DMSO	C15	5	216	457	281	2	0	1	1	40890
A_DMSO	C15	5	217	459	454	0	0	0	0	23556
A_DMSO	C15	5	218	463	230	1	1	0	0	18860
A_DMSO	C15	5	219	465	361	0	0	0	0	20490
A_DMSO	C15	5	220	466	332	0	0	0	0	19760
A_DMSO	C15	5	221	467	175	1	1	0	0	18936
A_DMSO	C15	5	222	469	137	1	1	0	0	6011
A_DMSO	C15	5	223	469	143	1	1	0	0	14054
A_DMSO	C15	5	224	477	257	1	1	0	0	17394
A_DMSO	C15	5	225	477	379	0	0	0	0	20340
A_DMSO	C15	5	226	477	452	1	1	0	0	14338
A_DMSO	C15	5	227	477	480	0	0	0	0	18168
A_DMSO	C15	5	228	479	162	1	1	0	0	9845
A_DMSO	C15	5	229	484	172	1	1	0	0	4081
A_DMSO	C15	5	230	484	235	1	1	0	0	19344
A_DMSO	C15	5	231	484	437	0	0	0	0	18567
A_DMSO	C15	5	232	488	192	0	0	0	0	18893
A_DMSO	C15	5	233	491	165	1	1	0	0	12401
A_DMSO	C15	5	234	494	288	0	0	0	0	28079
A_DMSO	C15	5	235	495	347	2	0	1	1	30817
A_DMSO	C15	5	236	497	130	1	1	0	0	14162
A_DMSO	C15	5	237	498	486	0	0	0	0	21380
A_DMSO	C15	6	1	2	150	2	0	1	1	6290
A_DMSO	C15	6	2	2	241	1	1	0	0	28038
A_DMSO	C15	6	3	3	446	0	0	0	0	29241
A_DMSO	C15	6	4	7	168	0	0	0	0	29934
A_DMSO	C15	6	5	10	430	0	0	0	0	28212
A_DMSO	C15	6	6	11	7	1	1	0	0	25227
A_DMSO	C15	6	7	13	219	1	1	0	0	24770
A_DMSO	C15	6	8	13	484	0	0	0	0	35950
A_DMSO	C15	6	9	22	139	0	0	0	0	23310
A_DMSO	C15	6	10	22	404	1	1	0	0	25460
A_DMSO	C15	6	11	23	109	1	1	0	0	25172
A_DMSO	C15	6	12	23	191	0	0	0	0	23216
A_DMSO	C15	6	13	30	81	1	1	0	1	39611
A_DMSO	C15	6	14	35	267	1	1	0	0	14691
A_DMSO	C15	6	15	35	278	1	1	0	0	5309
A_DMSO	C15	6	16	37	349	0	0	0	0	30616
A_DMSO	C15	6	17	37	425	1	1	0	0	23681
A_DMSO	C15	6	18	40	167	0	0	0	1	43179
A_DMSO	C15	6	19	40	487	0	0	0	0	31088
A_DMSO	C15	6	20	41	82	1	1	0	1	40380
A_DMSO	C15	6	21	41	126	0	0	0	0	13173
A_DMSO	C15	6	22	42	286	0	0	0	0	39778
A_DMSO	C15	6	23	43	238	1	1	0	0	24797
A_DMSO	C15	6	24	44	463	0	0	0	0	32688
A_DMSO	C15	6	25	49	132	0	0	0	0	9124
A_DMSO	C15	6	26	50	198	0	0	0	0	35884
A_DMSO	C15	6	27	53	315	0	0	0	1	45343
A_DMSO	C15	6	28	54	20	1	1	0	0	22340
A_DMSO	C15	6	29	55	439	1	1	0	0	43386
A_DMSO	C15	6	30	65	485	0	0	0	0	26486
A_DMSO	C15	6	31	70	284	1	1	0	0	23987
A_DMSO	C15	6	32	72	109	1	1	0	0	21275
A_DMSO	C15	6	33	76	77	0	0	0	0	37548
A_DMSO	C15	6	34	79	140	1	1	0	0	28492
A_DMSO	C15	6	35	81	296	1	1	0	0	25743
A_DMSO	C15	6	36	84	109	0	0	0	0	24014
A_DMSO	C15	6	37	85	425	1	1	0	0	21109
A_DMSO	C15	6	38	91	484	1	1	0	0	22398
A_DMSO	C15	6	39	92	437	1	1	0	0	24133
A_DMSO	C15	6	40	94	359	1	1	0	0	21604
A_DMSO	C15	6	41	94	472	1	1	0	0	19442
A_DMSO	C15	6	42	102	237	1	1	0	0	28625
A_DMSO	C15	6	43	105	194	2	0	1	1	42557
A_DMSO	C15	6	44	108	89	1	1	0	0	26170
A_DMSO	C15	6	45	116	122	0	0	0	0	36679
A_DMSO	C15	6	46	118	240	1	1	0	0	26470
A_DMSO	C15	6	47	118	348	1	1	0	0	10634
A_DMSO	C15	6	48	123	336	1	1	0	0	11515
A_DMSO	C15	6	49	123	414	1	1	0	0	26752
A_DMSO	C15	6	50	129	153	0	0	0	0	40601
A_DMSO	C15	6	51	132	347	1	1	0	0	23506
A_DMSO	C15	6	52	134	475	0	0	0	0	26274
A_DMSO	C15	6	53	136	185	2	0	1	1	42497
A_DMSO	C15	6	54	139	68	0	0	0	0	18986
A_DMSO	C15	6	55	139	83	0	0	0	0	27674
A_DMSO	C15	6	56	141	431	1	1	0	0	25607
A_DMSO	C15	6	57	148	223	1	1	0	0	22941
A_DMSO	C15	6	58	148	377	0	0	0	0	22631
A_DMSO	C15	6	59	156	246	1	1	0	0	12813
A_DMSO	C15	6	60	160	239	1	1	0	0	8466
A_DMSO	C15	6	61	164	482	2	0	1	1	41869
A_DMSO	C15	6	62	165	204	2	0	1	1	47266
A_DMSO	C15	6	63	168	451	0	0	0	0	41463
A_DMSO	C15	6	64	177	128	0	0	0	0	29028
A_DMSO	C15	6	65	177	300	1	1	0	0	18800
A_DMSO	C15	6	66	181	385	2	0	1	1	44970
A_DMSO	C15	6	67	183	312	1	1	0	0	7659
A_DMSO	C15	6	68	192	310	1	1	0	0	10416
A_DMSO	C15	6	69	195	201	0	0	0	0	29657
A_DMSO	C15	6	70	197	170	0	0	0	0	24184
A_DMSO	C15	6	71	200	150	0	0	0	0	34663
A_DMSO	C15	6	72	205	104	0	0	0	0	26680
A_DMSO	C15	6	73	208	413	0	0	0	1	37706
A_DMSO	C15	6	74	212	12	2	0	1	1	44603
A_DMSO	C15	6	75	214	371	1	1	0	0	21829
A_DMSO	C15	6	76	226	152	1	1	0	0	22817
A_DMSO	C15	6	77	226	166	1	1	0	0	23872
A_DMSO	C15	6	78	228	250	1	1	0	1	29791
A_DMSO	C15	6	79	231	258	1	1	0	1	29044
A_DMSO	C15	6	80	236	358	1	1	0	0	22059
A_DMSO	C15	6	81	240	173	1	1	0	0	18473
A_DMSO	C15	6	82	242	202	0	0	0	0	30106
A_DMSO	C15	6	83	250	171	1	1	0	0	21229
A_DMSO	C15	6	84	251	310	1	1	0	0	11573
A_DMSO	C15	6	85	255	337	1	1	0	0	20302
A_DMSO	C15	6	86	258	361	1	1	0	0	20730
A_DMSO	C15	6	87	260	307	1	1	0	0	9579
A_DMSO	C15	6	88	276	209	1	1	0	0	19413
A_DMSO	C15	6	89	277	131	1	1	0	0	24147
A_DMSO	C15	6	90	277	393	1	1	0	0	15838
A_DMSO	C15	6	91	279	20	0	0	0	0	21790
A_DMSO	C15	6	92	286	121	1	1	0	0	23304
A_DMSO	C15	6	93	286	367	1	1	0	0	18370
A_DMSO	C15	6	94	286	403	1	1	0	0	12299
A_DMSO	C15	6	95	288	302	0	0	0	0	16250
A_DMSO	C15	6	96	292	318	0	0	0	0	27659
A_DMSO	C15	6	97	295	450	0	0	0	0	29562
A_DMSO	C15	6	98	296	296	0	0	0	0	16802
A_DMSO	C15	6	99	303	360	1	1	0	0	17300
A_DMSO	C15	6	100	314	360	1	1	0	0	17727
A_DMSO	C15	6	101	318	2	0	0	0	0	36332
A_DMSO	C15	6	102	318	477	0	0	0	0	22023
A_DMSO	C15	6	103	321	39	1	1	0	0	23555
A_DMSO	C15	6	104	324	414	0	0	0	0	28647
A_DMSO	C15	6	105	326	153	1	1	0	0	24950
A_DMSO	C15	6	106	330	221	1	1	0	0	26947
A_DMSO	C15	6	107	334	301	1	1	0	0	22509
A_DMSO	C15	6	108	340	497	1	1	0	0	14847
A_DMSO	C15	6	109	345	12	0	0	0	0	23548
A_DMSO	C15	6	110	346	353	1	1	0	0	23542
A_DMSO	C15	6	111	347	157	1	1	0	0	32215
A_DMSO	C15	6	112	353	134	0	0	0	0	26610
A_DMSO	C15	6	113	357	32	0	0	0	0	19021
A_DMSO	C15	6	114	358	194	1	1	0	0	24890
A_DMSO	C15	6	115	358	388	1	1	0	0	20954
A_DMSO	C15	6	116	359	166	0	0	0	0	22087
A_DMSO	C15	6	117	362	215	1	1	0	0	27856
A_DMSO	C15	6	118	366	273	1	1	0	1	30979
A_DMSO	C15	6	119	367	309	1	1	0	0	26194
A_DMSO	C15	6	120	368	281	1	1	0	1	26041
A_DMSO	C15	6	121	370	29	0	0	0	0	11252
A_DMSO	C15	6	122	371	328	1	1	0	0	18900
A_DMSO	C15	6	123	371	348	1	1	0	1	3029
A_DMSO	C15	6	124	374	392	0	0	0	0	22303
A_DMSO	C15	6	125	379	363	0	0	0	0	24588
A_DMSO	C15	6	126	383	466	0	0	0	1	15709
A_DMSO	C15	6	127	384	146	0	0	0	0	27292
A_DMSO	C15	6	128	384	475	0	0	0	0	5792
A_DMSO	C15	6	129	386	201	1	1	0	0	29544
A_DMSO	C15	6	130	396	222	1	1	0	0	10565
A_DMSO	C15	6	131	400	36	1	1	0	0	19908
A_DMSO	C15	6	132	400	166	0	0	0	0	25777
A_DMSO	C15	6	133	402	214	1	1	0	0	8454
A_DMSO	C15	6	134	402	392	1	1	0	0	24121
A_DMSO	C15	6	135	405	366	0	0	0	0	23483
A_DMSO	C15	6	136	406	251	1	1	0	0	23762
A_DMSO	C15	6	137	406	285	0	0	0	0	26796
A_DMSO	C15	6	138	409	422	2	0	1	1	41426
A_DMSO	C15	6	139	410	220	1	1	0	0	19052
A_DMSO	C15	6	140	413	322	1	1	0	0	24522
A_DMSO	C15	6	141	415	245	1	1	0	0	24023
A_DMSO	C15	6	142	424	202	1	1	0	0	19801
A_DMSO	C15	6	143	426	38	0	0	0	1	40216
A_DMSO	C15	6	144	428	248	0	0	0	0	29789
A_DMSO	C15	6	145	430	387	2	0	1	1	39292
A_DMSO	C15	6	146	433	355	1	1	0	0	23393
A_DMSO	C15	6	147	435	433	1	1	0	0	19551
A_DMSO	C15	6	148	441	39	1	1	0	0	8418
A_DMSO	C15	6	149	445	299	2	0	1	1	36841
A_DMSO	C15	6	150	447	15	1	1	0	0	19791
A_DMSO	C15	6	151	447	266	0	0	0	0	36568
A_DMSO	C15	6	152	447	333	1	1	0	0	16245
A_DMSO	C15	6	153	460	198	0	0	0	0	35175
A_DMSO	C15	6	154	461	32	1	1	0	0	22393
A_DMSO	C15	6	155	461	55	1	1	0	0	11488
A_DMSO	C15	6	156	462	369	1	1	0	0	17783
A_DMSO	C15	6	157	471	436	1	1	0	0	19254
A_DMSO	C15	6	158	473	361	1	1	0	0	19133
A_DMSO	C15	6	159	481	145	1	1	0	0	22884
A_DMSO	C15	6	160	481	185	1	1	0	0	22621
A_DMSO	C15	6	161	481	312	1	1	0	0	27555
A_DMSO	C15	6	162	489	158	1	1	0	0	24791
A_DMSO	C15	6	163	497	125	1	1	0	0	25916
A_DMSO	C16	1	1	3	36	0	0	0	0	30065
A_DMSO	C16	1	2	3	254	0	0	0	0	22479
A_DMSO	C16	1	3	13	146	1	1	0	0	17467
A_DMSO	C16	1	4	15	291	0	0	0	0	20244
A_DMSO	C16	1	5	28	108	2	0	1	1	33785
A_DMSO	C16	1	6	28	169	0	0	0	0	18768
A_DMSO	C16	1	7	38	27	1	1	0	0	23164
A_DMSO	C16	1	8	39	49	1	1	0	0	22086
A_DMSO	C16	1	9	42	82	1	1	0	0	16005
A_DMSO	C16	1	10	50	141	0	0	0	0	20433
A_DMSO	C16	1	11	56	84	1	1	0	0	21000
A_DMSO	C16	1	12	56	393	1	1	0	0	18294
A_DMSO	C16	1	13	57	103	1	1	0	0	21025
A_DMSO	C16	1	14	62	11	1	1	0	0	8701
A_DMSO	C16	1	15	64	5	1	1	0	0	9045
A_DMSO	C16	1	16	73	5	1	1	0	0	6027
A_DMSO	C16	1	17	74	406	1	1	0	0	19454
A_DMSO	C16	1	18	76	11	1	1	0	0	8094
A_DMSO	C16	1	19	78	357	1	1	0	0	9068
A_DMSO	C16	1	20	79	245	1	1	0	1	26854
A_DMSO	C16	1	21	82	112	0	0	0	0	26838
A_DMSO	C16	1	22	82	256	1	1	0	1	23175
A_DMSO	C16	1	23	84	364	1	1	0	0	8877
A_DMSO	C16	1	24	85	210	2	0	1	1	40302
A_DMSO	C16	1	25	87	396	0	0	0	0	18904
A_DMSO	C16	1	26	89	419	1	1	0	0	16680
A_DMSO	C16	1	27	92	90	0	0	0	0	19994
A_DMSO	C16	1	28	103	36	0	0	0	0	23075
A_DMSO	C16	1	29	109	341	1	1	0	0	18688
A_DMSO	C16	1	30	110	238	0	0	0	1	39553
A_DMSO	C16	1	31	118	385	2	0	1	1	30229
A_DMSO	C16	1	32	120	206	1	1	0	0	16603
A_DMSO	C16	1	33	120	411	1	1	0	0	18992
A_DMSO	C16	1	34	121	32	0	0	0	0	33222
A_DMSO	C16	1	35	121	69	0	0	0	0	36054
A_DMSO	C16	1	36	122	159	1	1	0	0	4180
A_DMSO	C16	1	37	123	17	0	0	0	0	28330
A_DMSO	C16	1	38	124	115	0	0	0	1	17828
A_DMSO	C16	1	39	128	161	1	1	0	0	7655
A_DMSO	C16	1	40	131	150	1	1	0	0	13137
A_DMSO	C16	1	41	133	115	0	0	0	0	17747
A_DMSO	C16	1	42	135	298	1	1	0	0	18947
A_DMSO	C16	1	43	138	439	0	0	0	1	19803
A_DMSO	C16	1	44	144	232	1	1	0	0	18057
A_DMSO	C16	1	45	145	45	0	0	0	0	21646
A_DMSO	C16	1	46	145	192	1	1	0	1	25641
A_DMSO	C16	1	47	145	272	1	1	0	0	23350
A_DMSO	C16	1	48	150	328	0	0	0	0	30351
A_DMSO	C16	1	49	153	103	0	0	0	0	19159
A_DMSO	C16	1	50	153	394	1	1	0	0	17441
A_DMSO	C16	1	51	156	80	0	0	0	1	33743
A_DMSO	C16	1	52	157	250	1	1	0	0	19937
A_DMSO	C16	1	53	172	124	0	0	0	0	26927
A_DMSO	C16	1	54	176	412	1	1	0	0	17315
A_DMSO	C16	1	55	181	203	0	0	0	0	18251
A_DMSO	C16	1	56	181	286	2	0	1	1	31384
A_DMSO	C16	1	57	184	248	1	1	0	0	22066
A_DMSO	C16	1	58	184	429	0	0	0	1	18874
A_DMSO	C16	1	59	187	23	1	1	0	0	18100
A_DMSO	C16	1	60	187	89	1	1	0	0	27434
A_DMSO	C16	1	61	189	148	1	1	0	0	17996
A_DMSO	C16	1	62	191	178	0	0	0	0	17864
A_DMSO	C16	1	63	196	5	0	0	0	0	18226
A_DMSO	C16	1	64	198	356	0	0	0	0	22936
A_DMSO	C16	1	65	209	242	1	1	0	0	18885
A_DMSO	C16	1	66	215	198	1	1	0	0	13508
A_DMSO	C16	1	67	219	46	0	0	0	0	24538
A_DMSO	C16	1	68	219	183	1	1	0	0	13926
A_DMSO	C16	1	69	224	239	1	1	0	1	12308
A_DMSO	C16	1	70	230	15	1	1	0	0	21704
A_DMSO	C16	1	71	231	252	0	0	0	1	33080
A_DMSO	C16	1	72	232	376	0	0	0	0	19263
A_DMSO	C16	1	73	235	238	1	1	0	0	7403
A_DMSO	C16	1	74	236	315	1	1	0	0	17486
A_DMSO	C16	1	75	240	285	0	0	0	0	24335
A_DMSO	C16	1	76	244	15	1	1	0	0	19477
A_DMSO	C16	1	77	247	209	0	0	0	0	24297
A_DMSO	C16	1	78	250	339	0	0	0	0	16417
A_DMSO	C16	1	79	254	168	0	0	0	0	18519
A_DMSO	C16	1	80	260	100	1	1	0	1	19806
A_DMSO	C16	1	81	260	407	0	0	0	0	23907
A_DMSO	C16	1	82	266	208	0	0	0	0	9818
A_DMSO	C16	1	83	266	218	0	0	0	0	9292
A_DMSO	C16	1	84	272	434	0	0	0	0	28863
A_DMSO	C16	1	85	273	10	0	0	0	0	23098
A_DMSO	C16	1	86	275	296	1	1	0	0	16025
A_DMSO	C16	1	87	276	116	1	1	0	0	18626
A_DMSO	C16	1	88	284	327	1	1	0	0	18330
A_DMSO	C16	1	89	289	190	0	0	0	0	18004
A_DMSO	C16	1	90	298	355	1	1	0	0	17180
A_DMSO	C16	1	91	302	495	0	0	0	1	29159
A_DMSO	C16	1	92	313	457	0	0	0	0	22952
A_DMSO	C16	1	93	314	131	0	0	0	0	15544
A_DMSO	C16	1	94	317	434	0	0	0	0	20402
A_DMSO	C16	1	95	322	8	1	1	0	0	17829
A_DMSO	C16	1	96	325	47	1	1	0	0	18285
A_DMSO	C16	1	97	331	298	2	0	1	1	23918
A_DMSO	C16	1	98	336	480	0	0	0	0	23082
A_DMSO	C16	1	99	337	70	0	0	0	1	30520
A_DMSO	C16	1	100	344	28	0	0	0	0	23474
A_DMSO	C16	1	101	346	2	2	0	1	1	28535
A_DMSO	C16	1	102	347	462	0	0	0	0	21551
A_DMSO	C16	1	103	349	189	1	1	0	0	16910
A_DMSO	C16	1	104	355	479	0	0	0	0	9738
A_DMSO	C16	1	105	362	98	0	0	0	0	16363
A_DMSO	C16	1	106	363	494	1	1	0	1	20213
A_DMSO	C16	1	107	365	472	0	0	0	0	5443
A_DMSO	C16	1	108	367	486	2	0	1	1	11873
A_DMSO	C16	1	109	374	452	0	0	0	0	17668
A_DMSO	C16	1	110	374	490	1	1	0	1	6316
A_DMSO	C16	1	111	382	189	1	1	0	1	15886
A_DMSO	C16	1	112	385	332	1	1	0	0	17935
A_DMSO	C16	1	113	386	89	1	1	0	0	16168
A_DMSO	C16	1	114	388	21	0	0	0	0	24631
A_DMSO	C16	1	115	389	152	0	0	0	0	18352
A_DMSO	C16	1	116	409	148	0	0	0	0	17027
A_DMSO	C16	1	117	414	115	1	1	0	0	16878
A_DMSO	C16	1	118	422	66	0	0	0	1	21320
A_DMSO	C16	1	119	424	299	0	0	0	0	20723
A_DMSO	C16	1	120	424	384	1	1	0	1	16512
A_DMSO	C16	1	121	426	346	1	1	0	0	14622
A_DMSO	C16	1	122	429	5	1	1	0	0	14214
A_DMSO	C16	1	123	435	432	0	0	0	1	18354
A_DMSO	C16	1	124	440	480	1	1	0	0	14642
A_DMSO	C16	1	125	444	174	0	0	0	0	18142
A_DMSO	C16	1	126	444	364	1	1	0	0	16650
A_DMSO	C16	1	127	448	121	0	0	0	0	19768
A_DMSO	C16	1	128	449	209	2	0	1	1	29395
A_DMSO	C16	1	129	450	72	0	0	0	0	16932
A_DMSO	C16	1	130	452	289	1	1	0	0	17619
A_DMSO	C16	1	131	462	38	1	1	0	0	15432
A_DMSO	C16	1	132	463	9	1	1	0	0	14505
A_DMSO	C16	1	133	464	117	0	0	0	0	24316
A_DMSO	C16	1	134	472	463	0	0	0	1	25567
A_DMSO	C16	1	135	475	77	0	0	0	1	24076
A_DMSO	C16	1	136	484	307	1	1	0	0	16327
A_DMSO	C16	1	137	484	329	0	0	0	1	20747
A_DMSO	C16	1	138	486	265	1	1	0	0	24717
A_DMSO	C16	1	139	489	179	0	0	0	0	19473
A_DMSO	C16	1	140	490	224	2	0	1	1	28648
A_DMSO	C16	1	141	491	364	0	0	0	0	18646
A_DMSO	C16	1	142	492	430	0	0	0	1	20642
A_DMSO	C16	2	1	3	335	1	1	0	0	22213
A_DMSO	C16	2	2	5	427	0	0	0	0	31849
A_DMSO	C16	2	3	6	368	2	0	1	1	46343
A_DMSO	C16	2	4	10	448	0	0	0	0	25169
A_DMSO	C16	2	5	11	415	1	1	0	0	23890
A_DMSO	C16	2	6	26	323	0	0	0	0	17501
A_DMSO	C16	2	7	28	333	0	0	0	1	20543
A_DMSO	C16	2	8	38	466	1	1	0	0	12248
A_DMSO	C16	2	9	38	484	0	0	0	0	30653
A_DMSO	C16	2	10	40	420	2	0	1	1	54881
A_DMSO	C16	2	11	42	273	0	0	0	1	70092
A_DMSO	C16	2	12	46	470	1	1	0	0	9024
A_DMSO	C16	2	13	49	194	0	0	0	1	42401
A_DMSO	C16	2	14	49	309	0	0	0	0	32078
A_DMSO	C16	2	15	50	363	1	1	0	1	22286
A_DMSO	C16	2	16	54	432	0	0	0	0	25357
A_DMSO	C16	2	17	58	291	0	0	0	0	28725
A_DMSO	C16	2	18	74	333	2	0	1	1	37892
A_DMSO	C16	2	19	75	203	0	0	0	0	29477
A_DMSO	C16	2	20	76	491	1	1	0	0	20705
A_DMSO	C16	2	21	78	461	1	1	0	0	20985
A_DMSO	C16	2	22	86	337	0	0	0	1	37243
A_DMSO	C16	2	23	90	430	0	0	0	0	24201
A_DMSO	C16	2	24	93	179	0	0	0	1	35608
A_DMSO	C16	2	25	97	241	1	1	0	0	25886
A_DMSO	C16	2	26	102	450	1	1	0	1	23695
A_DMSO	C16	2	27	103	226	1	1	0	0	22318
A_DMSO	C16	2	28	105	265	0	0	0	1	42327
A_DMSO	C16	2	29	115	381	0	0	0	0	26184
A_DMSO	C16	2	30	117	18	1	1	0	1	11562
A_DMSO	C16	2	31	118	27	1	1	0	1	10200
A_DMSO	C16	2	32	119	486	1	1	0	1	21260
A_DMSO	C16	2	33	136	20	1	1	0	0	19762
A_DMSO	C16	2	34	136	473	1	1	0	0	16363
A_DMSO	C16	2	35	137	245	1	1	0	0	21171
A_DMSO	C16	2	36	138	54	1	1	0	1	22588
A_DMSO	C16	2	37	145	277	1	1	0	0	20449
A_DMSO	C16	2	38	146	212	0	0	0	0	31697
A_DMSO	C16	2	39	149	472	1	1	0	0	15917
A_DMSO	C16	2	40	153	246	1	1	0	0	22917
A_DMSO	C16	2	41	155	90	1	1	0	1	21596
A_DMSO	C16	2	42	162	39	1	1	0	1	23277
A_DMSO	C16	2	43	162	257	2	0	1	1	4040
A_DMSO	C16	2	44	166	112	1	1	0	1	11248
A_DMSO	C16	2	45	168	129	1	1	0	1	20401
A_DMSO	C16	2	46	172	20	0	0	0	0	21381
A_DMSO	C16	2	47	173	477	1	1	0	0	19933
A_DMSO	C16	2	48	174	112	1	1	0	1	26084
A_DMSO	C16	2	49	178	197	1	1	0	0	24078
A_DMSO	C16	2	50	182	50	1	1	0	1	20828
A_DMSO	C16	2	51	188	258	1	1	0	0	20112
A_DMSO	C16	2	52	199	187	1	1	0	0	25498
A_DMSO	C16	2	53	199	427	1	1	0	1	18593
A_DMSO	C16	2	54	201	157	1	1	0	0	24809
A_DMSO	C16	2	55	201	435	1	1	0	1	16845
A_DMSO	C16	2	56	201	445	1	1	0	0	18053
A_DMSO	C16	2	57	207	222	0	0	0	0	30699
A_DMSO	C16	2	58	208	239	0	0	0	1	30154
A_DMSO	C16	2	59	214	423	2	0	1	1	40610
A_DMSO	C16	2	60	223	145	1	1	0	1	11241
A_DMSO	C16	2	61	223	342	0	0	0	0	23735
A_DMSO	C16	2	62	225	307	1	1	0	0	23294
A_DMSO	C16	2	63	226	376	1	1	0	0	16764
A_DMSO	C16	2	64	227	173	0	0	0	0	28588
A_DMSO	C16	2	65	231	142	1	1	0	1	7550
A_DMSO	C16	2	66	233	144	1	1	0	0	14929
A_DMSO	C16	2	67	233	421	0	0	0	0	20421
A_DMSO	C16	2	68	234	323	1	1	0	0	20509
A_DMSO	C16	2	69	236	389	0	0	0	0	20431
A_DMSO	C16	2	70	239	285	1	1	0	0	23839
A_DMSO	C16	2	71	245	497	0	0	0	0	18099
A_DMSO	C16	2	72	254	304	1	1	0	0	24855
A_DMSO	C16	2	73	257	135	0	0	0	1	27783
A_DMSO	C16	2	74	259	22	1	1	0	1	39367
A_DMSO	C16	2	75	260	8	1	1	0	1	41895
A_DMSO	C16	2	76	263	158	0	0	0	0	16659
A_DMSO	C16	2	77	264	202	1	1	0	0	20315
A_DMSO	C16	2	78	268	226	1	1	0	0	21224
A_DMSO	C16	2	79	269	281	1	1	0	1	24220
A_DMSO	C16	2	80	273	333	0	0	0	1	34996
A_DMSO	C16	2	81	277	161	1	1	0	0	16583
A_DMSO	C16	2	82	294	51	0	0	0	0	20120
A_DMSO	C16	2	83	298	402	0	0	0	1	42828
A_DMSO	C16	2	84	299	439	2	0	1	1	41694
A_DMSO	C16	2	85	300	21	1	1	0	0	9262
A_DMSO	C16	2	86	306	16	1	1	0	0	12048
A_DMSO	C16	2	87	306	286	0	0	0	1	23288
A_DMSO	C16	2	88	306	494	0	0	0	1	7636
A_DMSO	C16	2	89	307	144	1	1	0	0	22339
A_DMSO	C16	2	90	310	200	1	1	0	0	13741
A_DMSO	C16	2	91	310	500	0	0	0	0	12470
A_DMSO	C16	2	92	313	57	0	0	0	1	12884
A_DMSO	C16	2	93	314	67	0	0	0	1	12222
A_DMSO	C16	2	94	318	23	1	1	0	0	21366
A_DMSO	C16	2	95	319	100	1	1	0	0	21931
A_DMSO	C16	2	96	321	199	1	1	0	0	24667
A_DMSO	C16	2	97	328	423	0	0	0	1	30898
A_DMSO	C16	2	98	329	448	0	0	0	0	22516
A_DMSO	C16	2	99	335	149	1	1	0	1	20842
A_DMSO	C16	2	100	339	481	1	1	0	0	15962
A_DMSO	C16	2	101	341	107	0	0	0	0	19397
A_DMSO	C16	2	102	344	174	1	1	0	0	18927
A_DMSO	C16	2	103	352	28	0	0	0	1	34543
A_DMSO	C16	2	104	353	301	1	1	0	0	14646
A_DMSO	C16	2	105	354	289	1	1	0	1	23419
A_DMSO	C16	2	106	358	399	0	0	0	1	23997
A_DMSO	C16	2	107	360	310	1	1	0	0	4835
A_DMSO	C16	2	108	360	323	0	0	0	1	21878
A_DMSO	C16	2	109	363	198	0	0	0	0	14319
A_DMSO	C16	2	110	367	37	0	0	0	0	26656
A_DMSO	C16	2	111	367	422	0	0	0	1	28881
A_DMSO	C16	2	112	368	142	1	1	0	1	27578
A_DMSO	C16	2	113	370	305	0	0	0	1	30677
A_DMSO	C16	2	114	374	196	0	0	0	0	8700
A_DMSO	C16	2	115	376	176	1	1	0	0	19766
A_DMSO	C16	2	116	383	133	1	1	0	0	23796
A_DMSO	C16	2	117	383	503	0	0	0	1	14049
A_DMSO	C16	2	118	385	341	0	0	0	1	22411
A_DMSO	C16	2	119	390	462	1	1	0	0	19033
A_DMSO	C16	2	120	393	114	2	0	1	1	37176
A_DMSO	C16	2	121	394	30	1	1	0	0	14177
A_DMSO	C16	2	122	395	46	1	1	0	1	15223
A_DMSO	C16	2	123	397	275	1	1	0	0	19859
A_DMSO	C16	2	124	399	196	0	0	0	0	20586
A_DMSO	C16	2	125	399	434	1	1	0	0	22662
A_DMSO	C16	2	126	402	234	1	1	0	0	23641
A_DMSO	C16	2	127	404	305	0	0	0	1	28775
A_DMSO	C16	2	128	404	363	1	1	0	0	17824
A_DMSO	C16	2	129	406	407	0	0	0	0	25451
A_DMSO	C16	2	130	411	374	0	0	0	1	19082
A_DMSO	C16	2	131	412	154	1	1	0	0	29688
A_DMSO	C16	2	132	414	103	1	1	0	0	23360
A_DMSO	C16	2	133	414	458	1	1	0	0	20133
A_DMSO	C16	2	134	416	63	1	1	0	0	21227
A_DMSO	C16	2	135	419	199	2	0	1	1	38402
A_DMSO	C16	2	136	423	75	1	1	0	1	20306
A_DMSO	C16	2	137	423	301	0	0	0	0	21797
A_DMSO	C16	2	138	424	480	1	1	0	0	20999
A_DMSO	C16	2	139	427	326	1	1	0	0	21244
A_DMSO	C16	2	140	429	234	0	0	0	1	21765
A_DMSO	C16	2	141	433	44	0	0	0	0	21809
A_DMSO	C16	2	142	437	430	0	0	0	1	25979
A_DMSO	C16	2	143	443	251	1	1	0	0	12783
A_DMSO	C16	2	144	445	332	1	1	0	0	23845
A_DMSO	C16	2	145	446	51	1	1	0	0	20394
A_DMSO	C16	2	146	452	315	1	1	0	0	23828
A_DMSO	C16	2	147	453	253	1	1	0	1	20556
A_DMSO	C16	2	148	454	462	0	0	0	0	18880
A_DMSO	C16	2	149	455	477	1	1	0	0	18282
A_DMSO	C16	2	150	456	341	1	1	0	0	22341
A_DMSO	C16	2	151	462	408	1	1	0	0	13145
A_DMSO	C16	2	152	464	63	0	0	0	0	19941
A_DMSO	C16	2	153	465	371	0	0	0	0	19851
A_DMSO	C16	2	154	469	207	2	0	1	1	12161
A_DMSO	C16	2	155	470	15	1	1	0	1	19605
A_DMSO	C16	2	156	473	198	1	1	0	0	10469
A_DMSO	C16	2	157	475	234	1	1	0	0	11019
A_DMSO	C16	2	158	477	336	0	0	0	1	21621
A_DMSO	C16	2	159	479	179	1	1	0	1	17951
A_DMSO	C16	2	160	480	409	1	1	0	0	15396
A_DMSO	C16	2	161	483	10	0	0	0	1	19704
A_DMSO	C16	2	162	483	91	0	0	0	0	17422
A_DMSO	C16	2	163	484	127	0	0	0	0	20722
A_DMSO	C16	2	164	484	233	1	1	0	0	7819
A_DMSO	C16	2	165	488	170	1	1	0	0	13836
A_DMSO	C16	2	166	489	374	0	0	0	1	19478
A_DMSO	C16	2	167	491	226	1	1	0	0	20743
A_DMSO	C16	2	168	496	102	0	0	0	1	38960
A_DMSO	C16	3	1	3	429	1	1	0	0	9852
A_DMSO	C16	3	2	6	212	0	0	0	0	23540
A_DMSO	C16	3	3	12	243	0	0	0	0	22613
A_DMSO	C16	3	4	12	430	1	1	0	0	9472
A_DMSO	C16	3	5	15	388	1	1	0	1	24076
A_DMSO	C16	3	6	17	274	0	0	0	1	27530
A_DMSO	C16	3	7	18	377	1	1	0	1	23556
A_DMSO	C16	3	8	19	51	0	0	0	1	33464
A_DMSO	C16	3	9	25	203	0	0	0	1	25155
A_DMSO	C16	3	10	27	434	1	1	0	0	21690
A_DMSO	C16	3	11	33	123	0	0	0	1	40733
A_DMSO	C16	3	12	37	153	2	0	1	1	38739
A_DMSO	C16	3	13	39	178	0	0	0	0	31063
A_DMSO	C16	3	14	43	305	1	1	0	1	29855
A_DMSO	C16	3	15	44	249	0	0	0	1	22875
A_DMSO	C16	3	16	48	277	0	0	0	1	37058
A_DMSO	C16	3	17	49	60	0	0	0	0	22991
A_DMSO	C16	3	18	57	51	1	1	0	0	17598
A_DMSO	C16	3	19	64	4	1	1	0	1	21849
A_DMSO	C16	3	20	65	149	0	0	0	1	41200
A_DMSO	C16	3	21	66	322	1	1	0	1	24929
A_DMSO	C16	3	22	73	238	1	1	0	0	29822
A_DMSO	C16	3	23	75	313	1	1	0	0	25793
A_DMSO	C16	3	24	79	196	1	1	0	1	13841
A_DMSO	C16	3	25	84	136	0	0	0	0	23392
A_DMSO	C16	3	26	84	199	2	0	1	1	32852
A_DMSO	C16	3	27	87	163	1	1	0	1	26372
A_DMSO	C16	3	28	90	254	1	1	0	1	28756
A_DMSO	C16	3	29	94	145	0	0	0	1	64823
A_DMSO	C16	3	30	96	161	1	1	0	1	25315
A_DMSO	C16	3	31	96	356	2	0	1	1	44290
A_DMSO	C16	3	32	100	229	0	0	0	1	41875
A_DMSO	C16	3	33	101	186	1	1	0	0	22259
A_DMSO	C16	3	34	108	307	2	0	1	1	74121
A_DMSO	C16	3	35	111	392	0	0	0	1	24753
A_DMSO	C16	3	36	116	470	1	1	0	0	23133
A_DMSO	C16	3	37	119	196	1	1	0	1	23266
A_DMSO	C16	3	38	122	347	1	1	0	1	24004
A_DMSO	C16	3	39	122	453	1	1	0	0	24393
A_DMSO	C16	3	40	126	376	1	1	0	0	25032
A_DMSO	C16	3	41	128	140	1	1	0	0	23010
A_DMSO	C16	3	42	129	301	0	0	0	1	34621
A_DMSO	C16	3	43	133	255	2	0	1	1	40837
A_DMSO	C16	3	44	136	463	1	1	0	0	24343
A_DMSO	C16	3	45	138	493	0	0	0	1	54378
A_DMSO	C16	3	46	143	215	0	0	0	1	44658
A_DMSO	C16	3	47	145	43	0	0	0	1	19625
A_DMSO	C16	3	48	145	344	0	0	0	1	24196
A_DMSO	C16	3	49	146	153	0	0	0	1	38659
A_DMSO	C16	3	50	149	3	0	0	0	1	34147
A_DMSO	C16	3	51	154	86	0	0	0	0	26695
A_DMSO	C16	3	52	158	470	1	1	0	0	23793
A_DMSO	C16	3	53	171	175	0	0	0	1	24713
A_DMSO	C16	3	54	176	110	0	0	0	0	22583
A_DMSO	C16	3	55	180	137	1	1	0	1	21130
A_DMSO	C16	3	56	181	26	0	0	0	0	29103
A_DMSO	C16	3	57	193	65	0	0	0	1	14588
A_DMSO	C16	3	58	199	214	0	0	0	1	39281
A_DMSO	C16	3	59	201	62	0	0	0	1	20202
A_DMSO	C16	3	60	202	135	0	0	0	1	21428
A_DMSO	C16	3	61	209	397	1	1	0	0	40486
A_DMSO	C16	3	62	210	111	1	1	0	0	21332
A_DMSO	C16	3	63	213	2	1	1	0	0	20949
A_DMSO	C16	3	64	213	481	1	1	0	1	32935
A_DMSO	C16	3	65	213	497	1	1	0	0	17654
A_DMSO	C16	3	66	233	315	0	0	0	1	12062
A_DMSO	C16	3	67	234	61	1	1	0	0	20548
A_DMSO	C16	3	68	235	181	1	1	0	0	22212
A_DMSO	C16	3	69	235	296	0	0	0	1	28807
A_DMSO	C16	3	70	237	148	1	1	0	1	23606
A_DMSO	C16	3	71	238	3	1	1	0	0	22444
A_DMSO	C16	3	72	238	171	1	1	0	1	17251
A_DMSO	C16	3	73	241	313	0	0	0	0	12154
A_DMSO	C16	3	74	254	202	0	0	0	1	26643
A_DMSO	C16	3	75	255	153	1	1	0	0	21233
A_DMSO	C16	3	76	257	224	0	0	0	1	24370
A_DMSO	C16	3	77	258	23	1	1	0	0	23473
A_DMSO	C16	3	78	261	91	1	1	0	1	18666
A_DMSO	C16	3	79	263	52	1	1	0	1	22993
A_DMSO	C16	3	80	267	115	1	1	0	0	18890
A_DMSO	C16	3	81	267	185	0	0	0	1	31062
A_DMSO	C16	3	82	268	259	0	0	0	1	21320
A_DMSO	C16	3	83	272	295	0	0	0	0	19741
A_DMSO	C16	3	84	278	217	0	0	0	1	26276
A_DMSO	C16	3	85	283	277	0	0	0	0	22926
A_DMSO	C16	3	86	284	149	2	0	1	1	63781
A_DMSO	C16	3	87	284	339	0	0	0	1	27025
A_DMSO	C16	3	88	288	31	0	0	0	1	17153
A_DMSO	C16	3	89	289	8	0	0	0	0	23665
A_DMSO	C16	3	90	292	81	2	0	1	1	37763
A_DMSO	C16	3	91	294	116	0	0	0	1	38303
A_DMSO	C16	3	92	295	245	0	0	0	0	22864
A_DMSO	C16	3	93	300	32	0	0	0	0	10367
A_DMSO	C16	3	94	304	358	0	0	0	1	28126
A_DMSO	C16	3	95	306	55	0	0	0	1	36691
A_DMSO	C16	3	96	308	307	0	0	0	1	42345
A_DMSO	C16	3	97	308	439	0	0	0	1	29671
A_DMSO	C16	3	98	317	428	2	0	1	1	44067
A_DMSO	C16	3	99	322	168	1	1	0	1	22692
A_DMSO	C16	3	100	322	322	1	1	0	0	21521
A_DMSO	C16	3	101	323	264	0	0	0	0	34434
A_DMSO	C16	3	102	328	349	1	1	0	0	23679
A_DMSO	C16	3	103	335	370	1	1	0	0	24792
A_DMSO	C16	3	104	336	195	0	0	0	1	31165
A_DMSO	C16	3	105	338	118	0	0	0	1	24462
A_DMSO	C16	3	106	339	62	1	1	0	0	22461
A_DMSO	C16	3	107	341	242	0	0	0	0	28851
A_DMSO	C16	3	108	343	306	0	0	0	0	22049
A_DMSO	C16	3	109	348	52	1	1	0	0	19935
A_DMSO	C16	3	110	350	122	1	1	0	0	15275
A_DMSO	C16	3	111	352	338	1	1	0	0	23169
A_DMSO	C16	3	112	357	217	0	0	0	1	35165
A_DMSO	C16	3	113	357	301	0	0	0	0	24071
A_DMSO	C16	3	114	358	152	0	0	0	0	24791
A_DMSO	C16	3	115	358	274	0	0	0	0	25120
A_DMSO	C16	3	116	358	355	2	0	1	1	45986
A_DMSO	C16	3	117	359	75	2	0	1	1	35528
A_DMSO	C16	3	118	368	377	0	0	0	1	44549
A_DMSO	C16	3	119	372	436	0	0	0	0	37295
A_DMSO	C16	3	120	375	237	0	0	0	0	28862
A_DMSO	C16	3	121	378	140	0	0	0	0	25130
A_DMSO	C16	3	122	378	308	1	1	0	0	23196
A_DMSO	C16	3	123	378	470	1	1	0	0	18580
A_DMSO	C16	3	124	379	204	0	0	0	0	28635
A_DMSO	C16	3	125	381	272	1	1	0	0	22264
A_DMSO	C16	3	126	384	461	1	1	0	0	14416
A_DMSO	C16	3	127	390	473	1	1	0	0	5426
A_DMSO	C16	3	128	391	398	0	0	0	1	44830
A_DMSO	C16	3	129	393	111	1	1	0	0	22643
A_DMSO	C16	3	130	396	56	0	0	0	1	31061
A_DMSO	C16	3	131	399	161	2	0	1	1	39639
A_DMSO	C16	3	132	401	202	1	1	0	0	26516
A_DMSO	C16	3	133	403	481	1	1	0	0	9490
A_DMSO	C16	3	134	404	435	0	0	0	0	36054
A_DMSO	C16	3	135	405	22	0	0	0	1	22508
A_DMSO	C16	3	136	408	251	0	0	0	1	43406
A_DMSO	C16	3	137	408	474	1	1	0	0	13925
A_DMSO	C16	3	138	409	88	0	0	0	1	29119
A_DMSO	C16	3	139	409	185	1	1	0	0	25112
A_DMSO	C16	3	140	413	320	1	1	0	0	23711
A_DMSO	C16	3	141	413	384	2	0	1	1	51552
A_DMSO	C16	3	142	419	409	1	1	0	0	21932
A_DMSO	C16	3	143	422	119	0	0	0	0	30234
A_DMSO	C16	3	144	424	200	0	0	0	0	23613
A_DMSO	C16	3	145	426	326	1	1	0	0	22482
A_DMSO	C16	3	146	429	151	0	0	0	0	21544
A_DMSO	C16	3	147	430	427	0	0	0	0	35961
A_DMSO	C16	3	148	431	43	1	1	0	0	14812
A_DMSO	C16	3	149	435	455	0	0	0	0	27367
A_DMSO	C16	3	150	436	470	0	0	0	0	24212
A_DMSO	C16	3	151	437	70	1	1	0	0	21117
A_DMSO	C16	3	152	437	286	0	0	0	0	24286
A_DMSO	C16	3	153	438	364	1	1	0	1	4788
A_DMSO	C16	3	154	439	370	1	1	0	1	4553
A_DMSO	C16	3	155	440	269	1	1	0	1	42548
A_DMSO	C16	3	156	442	36	1	1	0	0	18397
A_DMSO	C16	3	157	442	52	1	1	0	0	16522
A_DMSO	C16	3	158	444	356	1	1	0	1	62306
A_DMSO	C16	3	159	444	392	1	1	0	0	20808
A_DMSO	C16	3	160	447	368	1	1	0	1	23250
A_DMSO	C16	3	161	450	8	1	1	0	0	19522
A_DMSO	C16	3	162	452	407	1	1	0	0	15782
A_DMSO	C16	3	163	455	173	1	1	0	0	14420
A_DMSO	C16	3	164	455	220	1	1	0	0	22084
A_DMSO	C16	3	165	455	244	0	0	0	0	27127
A_DMSO	C16	3	166	459	352	0	0	0	0	21496
A_DMSO	C16	3	167	460	164	1	1	0	0	17632
A_DMSO	C16	3	168	460	442	0	0	0	1	37086
A_DMSO	C16	3	169	461	44	1	1	0	0	22997
A_DMSO	C16	3	170	463	134	1	1	0	0	21816
A_DMSO	C16	3	171	464	23	1	1	0	0	22297
A_DMSO	C16	3	172	466	486	0	0	0	1	33230
A_DMSO	C16	3	173	467	388	1	1	0	1	25359
A_DMSO	C16	3	174	471	327	1	1	0	1	24243
A_DMSO	C16	3	175	473	308	1	1	0	0	25354
A_DMSO	C16	3	176	475	390	1	1	0	1	30674
A_DMSO	C16	3	177	479	6	1	1	0	0	19178
A_DMSO	C16	3	178	479	179	0	0	0	0	20588
A_DMSO	C16	3	179	480	54	0	0	0	0	21134
A_DMSO	C16	3	180	481	373	0	0	0	0	21362
A_DMSO	C16	3	181	484	354	1	1	0	0	20445
A_DMSO	C16	3	182	485	239	0	0	0	0	24091
A_DMSO	C16	3	183	486	439	0	0	0	0	20601
A_DMSO	C16	3	184	488	126	1	1	0	0	21706
A_DMSO	C16	3	185	488	208	1	1	0	0	23248
A_DMSO	C16	3	186	496	398	1	1	0	0	22982
A_DMSO	C16	3	187	500	43	1	1	0	0	7686
A_DMSO	C16	4	1	3	156	1	1	0	0	22670
A_DMSO	C16	4	2	5	66	1	1	0	0	24742
A_DMSO	C16	4	3	5	466	0	0	0	0	24333
A_DMSO	C16	4	4	7	104	1	1	0	0	21189
A_DMSO	C16	4	5	8	51	1	1	0	1	26505
A_DMSO	C16	4	6	11	143	1	1	0	0	33660
A_DMSO	C16	4	7	16	54	1	1	0	1	30868
A_DMSO	C16	4	8	20	168	1	1	0	0	20311
A_DMSO	C16	4	9	21	237	1	1	0	0	21569
A_DMSO	C16	4	10	23	440	1	1	0	0	36867
A_DMSO	C16	4	11	28	82	0	0	0	1	40452
A_DMSO	C16	4	12	28	476	2	0	1	1	58861
A_DMSO	C16	4	13	29	274	0	0	0	1	38299
A_DMSO	C16	4	14	29	385	1	1	0	1	23681
A_DMSO	C16	4	15	30	182	0	0	0	0	19269
A_DMSO	C16	4	16	34	140	1	1	0	0	26148
A_DMSO	C16	4	17	42	463	0	0	0	0	23191
A_DMSO	C16	4	18	44	17	1	1	0	0	9721
A_DMSO	C16	4	19	45	318	0	0	0	1	37649
A_DMSO	C16	4	20	48	26	1	1	0	0	9844
A_DMSO	C16	4	21	49	67	1	1	0	0	22561
A_DMSO	C16	4	22	51	344	0	0	0	1	23694
A_DMSO	C16	4	23	52	392	1	1	0	0	24176
A_DMSO	C16	4	24	53	198	0	0	0	0	22968
A_DMSO	C16	4	25	53	429	0	0	0	0	22105
A_DMSO	C16	4	26	56	232	1	1	0	0	19687
A_DMSO	C16	4	27	70	35	0	0	0	0	34204
A_DMSO	C16	4	28	71	150	1	1	0	0	21581
A_DMSO	C16	4	29	76	302	0	0	0	1	29593
A_DMSO	C16	4	30	80	72	1	1	0	0	17636
A_DMSO	C16	4	31	86	244	1	1	0	1	23842
A_DMSO	C16	4	32	95	188	0	0	0	1	39503
A_DMSO	C16	4	33	95	373	0	0	0	0	22885
A_DMSO	C16	4	34	100	461	1	1	0	1	36587
A_DMSO	C16	4	35	115	154	0	0	0	0	30657
A_DMSO	C16	4	36	119	367	1	1	0	1	21110
A_DMSO	C16	4	37	127	486	0	0	0	0	20381
A_DMSO	C16	4	38	131	238	2	0	1	1	37759
A_DMSO	C16	4	39	135	209	0	0	0	0	22063
A_DMSO	C16	4	40	135	304	1	1	0	0	25102
A_DMSO	C16	4	41	135	421	1	1	0	0	21693
A_DMSO	C16	4	42	141	133	1	1	0	0	20860
A_DMSO	C16	4	43	149	464	0	0	0	0	23641
A_DMSO	C16	4	44	150	292	1	1	0	0	23657
A_DMSO	C16	4	45	151	173	0	0	0	0	20357
A_DMSO	C16	4	46	161	157	1	1	0	0	19796
A_DMSO	C16	4	47	161	499	0	0	0	0	9169
A_DMSO	C16	4	48	168	493	1	1	0	0	12952
A_DMSO	C16	4	49	173	254	2	0	1	1	41495
A_DMSO	C16	4	50	174	135	0	0	0	1	23276
A_DMSO	C16	4	51	175	289	1	1	0	0	26051
A_DMSO	C16	4	52	176	447	0	0	0	1	40139
A_DMSO	C16	4	53	183	180	0	0	0	0	22144
A_DMSO	C16	4	54	183	482	0	0	0	1	39036
A_DMSO	C16	4	55	186	328	1	1	0	0	24063
A_DMSO	C16	4	56	195	288	1	1	0	1	26433
A_DMSO	C16	4	57	198	147	0	0	0	0	23470
A_DMSO	C16	4	58	204	244	1	1	0	0	19567
A_DMSO	C16	4	59	205	390	0	0	0	0	21962
A_DMSO	C16	4	60	209	458	1	1	0	0	24034
A_DMSO	C16	4	61	210	224	1	1	0	1	24029
A_DMSO	C16	4	62	213	327	1	1	0	0	22767
A_DMSO	C16	4	63	214	267	0	0	0	0	24314
A_DMSO	C16	4	64	218	305	1	1	0	0	20831
A_DMSO	C16	4	65	220	245	1	1	0	0	19492
A_DMSO	C16	4	66	225	172	0	0	0	1	28552
A_DMSO	C16	4	67	225	224	1	1	0	0	22658
A_DMSO	C16	4	68	226	475	1	1	0	0	22970
A_DMSO	C16	4	69	234	278	1	1	0	0	24536
A_DMSO	C16	4	70	234	432	0	0	0	0	22339
A_DMSO	C16	4	71	238	494	1	1	0	1	28565
A_DMSO	C16	4	72	242	379	1	1	0	0	21961
A_DMSO	C16	4	73	243	131	0	0	0	1	39300
A_DMSO	C16	4	74	244	413	0	0	0	0	21346
A_DMSO	C16	4	75	247	252	0	0	0	1	27355
A_DMSO	C16	4	76	249	454	0	0	0	0	27479
A_DMSO	C16	4	77	251	317	0	0	0	0	24193
A_DMSO	C16	4	78	252	485	1	1	0	1	31974
A_DMSO	C16	4	79	254	23	1	1	0	0	20959
A_DMSO	C16	4	80	265	292	1	1	0	0	17990
A_DMSO	C16	4	81	269	340	1	1	0	0	24518
A_DMSO	C16	4	82	278	89	0	0	0	0	33050
A_DMSO	C16	4	83	278	361	1	1	0	0	21669
A_DMSO	C16	4	84	278	477	1	1	0	0	22145
A_DMSO	C16	4	85	279	437	0	0	0	1	27308
A_DMSO	C16	4	86	286	126	2	0	1	1	40318
A_DMSO	C16	4	87	287	45	0	0	0	0	35577
A_DMSO	C16	4	88	287	384	1	1	0	0	22133
A_DMSO	C16	4	89	289	403	0	0	0	0	23673
A_DMSO	C16	4	90	291	21	1	1	0	0	16307
A_DMSO	C16	4	91	301	335	1	1	0	0	24603
A_DMSO	C16	4	92	302	448	0	0	0	0	25490
A_DMSO	C16	4	93	303	18	1	1	0	0	6060
A_DMSO	C16	4	94	303	101	1	1	0	0	24366
A_DMSO	C16	4	95	306	25	1	1	0	0	10487
A_DMSO	C16	4	96	308	307	0	0	0	0	23819
A_DMSO	C16	4	97	319	56	1	1	0	0	21057
A_DMSO	C16	4	98	319	206	0	0	0	1	32334
A_DMSO	C16	4	99	321	89	2	0	1	1	38577
A_DMSO	C16	4	100	321	111	1	1	0	0	23042
A_DMSO	C16	4	101	324	14	1	1	0	0	18744
A_DMSO	C16	4	102	326	295	0	0	0	0	25611
A_DMSO	C16	4	103	335	375	1	1	0	0	42715
A_DMSO	C16	4	104	337	10	1	1	0	0	23719
A_DMSO	C16	4	105	342	334	0	0	0	1	44657
A_DMSO	C16	4	106	346	442	1	1	0	0	22106
A_DMSO	C16	4	107	355	396	1	1	0	0	21593
A_DMSO	C16	4	108	356	148	1	1	0	0	30698
A_DMSO	C16	4	109	357	80	0	0	0	0	7714
A_DMSO	C16	4	110	362	308	1	1	0	0	24322
A_DMSO	C16	4	111	363	76	0	0	0	0	12684
A_DMSO	C16	4	112	368	458	0	0	0	1	21154
A_DMSO	C16	4	113	371	417	1	1	0	0	21621
A_DMSO	C16	4	114	372	85	0	0	0	0	26157
A_DMSO	C16	4	115	372	130	0	0	0	1	40400
A_DMSO	C16	4	116	375	49	0	0	0	0	24182
A_DMSO	C16	4	117	377	322	1	1	0	0	19110
A_DMSO	C16	4	118	386	386	1	1	0	0	23187
A_DMSO	C16	4	119	387	291	1	1	0	0	26279
A_DMSO	C16	4	120	392	315	1	1	0	1	22043
A_DMSO	C16	4	121	398	4	1	1	0	0	16886
A_DMSO	C16	4	122	400	27	0	0	0	0	20204
A_DMSO	C16	4	123	400	486	0	0	0	0	22574
A_DMSO	C16	4	124	403	242	1	1	0	1	24524
A_DMSO	C16	4	125	406	272	0	0	0	0	26001
A_DMSO	C16	4	126	411	201	0	0	0	1	32368
A_DMSO	C16	4	127	412	344	1	1	0	0	21838
A_DMSO	C16	4	128	413	296	0	0	0	0	22963
A_DMSO	C16	4	129	413	403	1	1	0	0	28856
A_DMSO	C16	4	130	424	459	0	0	0	1	40439
A_DMSO	C16	4	131	425	40	0	0	0	1	29115
A_DMSO	C16	4	132	425	367	1	1	0	0	21388
A_DMSO	C16	4	133	433	234	1	1	0	0	24908
A_DMSO	C16	4	134	434	15	0	0	0	0	19085
A_DMSO	C16	4	135	450	450	1	1	0	0	22279
A_DMSO	C16	4	136	451	166	0	0	0	1	27918
A_DMSO	C16	4	137	452	271	1	1	0	0	18251
A_DMSO	C16	4	138	452	414	1	1	0	0	21301
A_DMSO	C16	4	139	456	471	0	0	0	0	23907
A_DMSO	C16	4	140	459	301	0	0	0	1	43475
A_DMSO	C16	4	141	462	252	1	1	0	0	23570
A_DMSO	C16	4	142	466	275	1	1	0	0	17331
A_DMSO	C16	4	143	471	132	0	0	0	1	28772
A_DMSO	C16	4	144	471	395	1	1	0	0	21679
A_DMSO	C16	4	145	471	450	1	1	0	0	22377
A_DMSO	C16	4	146	475	325	0	0	0	0	40459
A_DMSO	C16	4	147	479	429	1	1	0	0	23785
A_DMSO	C16	4	148	483	71	0	0	0	1	36700
A_DMSO	C16	4	149	489	57	1	1	0	0	28382
A_DMSO	C16	4	150	492	486	1	1	0	0	19344
A_DMSO	C16	4	151	502	159	1	1	0	0	23250
A_DMSO	C16	5	1	3	28	1	1	0	0	22691
A_DMSO	C16	5	2	7	223	0	0	0	0	27479
A_DMSO	C16	5	3	8	322	1	1	0	0	24621
A_DMSO	C16	5	4	10	450	1	1	0	0	23624
A_DMSO	C16	5	5	15	418	2	0	1	1	48169
A_DMSO	C16	5	6	26	289	0	0	0	0	17862
A_DMSO	C16	5	7	27	188	1	1	0	0	24132
A_DMSO	C16	5	8	27	299	0	0	0	0	13529
A_DMSO	C16	5	9	28	239	0	0	0	1	44608
A_DMSO	C16	5	10	28	479	0	0	0	0	21722
A_DMSO	C16	5	11	32	373	1	1	0	0	18524
A_DMSO	C16	5	12	35	194	1	1	0	0	17829
A_DMSO	C16	5	13	37	325	1	1	0	0	22670
A_DMSO	C16	5	14	40	108	0	0	0	0	26692
A_DMSO	C16	5	15	46	349	2	0	1	1	39574
A_DMSO	C16	5	16	47	187	0	0	0	1	32542
A_DMSO	C16	5	17	49	465	1	1	0	1	21254
A_DMSO	C16	5	18	50	265	2	0	1	1	32622
A_DMSO	C16	5	19	52	282	0	0	0	1	36126
A_DMSO	C16	5	20	56	232	1	1	0	0	15204
A_DMSO	C16	5	21	56	409	1	1	0	0	21026
A_DMSO	C16	5	22	62	240	1	1	0	0	24323
A_DMSO	C16	5	23	62	444	1	1	0	0	20891
A_DMSO	C16	5	24	64	115	1	1	0	0	19080
A_DMSO	C16	5	25	66	410	0	0	0	0	24669
A_DMSO	C16	5	26	67	24	1	1	0	0	27107
A_DMSO	C16	5	27	68	107	1	1	0	0	21555
A_DMSO	C16	5	28	74	152	0	0	0	0	34822
A_DMSO	C16	5	29	76	378	0	0	0	0	18379
A_DMSO	C16	5	30	77	257	1	1	0	0	16368
A_DMSO	C16	5	31	78	305	0	0	0	0	35792
A_DMSO	C16	5	32	79	77	0	0	0	0	31008
A_DMSO	C16	5	33	81	356	1	1	0	0	25864
A_DMSO	C16	5	34	82	489	1	1	0	0	21917
A_DMSO	C16	5	35	85	54	1	1	0	0	25140
A_DMSO	C16	5	36	89	342	1	1	0	0	25627
A_DMSO	C16	5	37	93	462	1	1	0	1	23487
A_DMSO	C16	5	38	103	97	0	0	0	0	31499
A_DMSO	C16	5	39	109	363	1	1	0	0	25292
A_DMSO	C16	5	40	110	280	1	1	0	0	24379
A_DMSO	C16	5	41	116	310	0	0	0	0	31792
A_DMSO	C16	5	42	117	55	1	1	0	0	22814
A_DMSO	C16	5	43	123	290	1	1	0	0	26031
A_DMSO	C16	5	44	123	359	1	1	0	0	22218
A_DMSO	C16	5	45	131	339	1	1	0	0	22811
A_DMSO	C16	5	46	135	23	1	1	0	0	19939
A_DMSO	C16	5	47	144	370	0	0	0	1	42907
A_DMSO	C16	5	48	145	393	0	0	0	0	32492
A_DMSO	C16	5	49	146	149	0	0	0	0	31627
A_DMSO	C16	5	50	149	417	0	0	0	0	18866
A_DMSO	C16	5	51	152	173	0	0	0	1	38725
A_DMSO	C16	5	52	152	454	0	0	0	0	20042
A_DMSO	C16	5	53	159	105	1	1	0	0	22508
A_DMSO	C16	5	54	161	81	1	1	0	0	22543
A_DMSO	C16	5	55	163	21	1	1	0	0	22932
A_DMSO	C16	5	56	170	463	0	0	0	0	22203
A_DMSO	C16	5	57	173	395	2	0	1	1	38078
A_DMSO	C16	5	58	175	451	0	0	0	0	20469
A_DMSO	C16	5	59	176	336	1	1	0	0	13316
A_DMSO	C16	5	60	179	348	0	0	0	0	27250
A_DMSO	C16	5	61	180	249	1	1	0	0	16692
A_DMSO	C16	5	62	182	259	1	1	0	0	19876
A_DMSO	C16	5	63	185	109	0	0	0	0	26380
A_DMSO	C16	5	64	185	158	0	0	0	0	32675
A_DMSO	C16	5	65	187	89	0	0	0	0	23641
A_DMSO	C16	5	66	192	289	0	0	0	1	37608
A_DMSO	C16	5	67	195	129	0	0	0	0	26475
A_DMSO	C16	5	68	199	34	1	1	0	0	31809
A_DMSO	C16	5	69	201	287	0	0	0	1	37237
A_DMSO	C16	5	70	202	377	0	0	0	0	36533
A_DMSO	C16	5	71	202	439	0	0	0	0	22710
A_DMSO	C16	5	72	206	416	1	1	0	0	21805
A_DMSO	C16	5	73	209	185	1	1	0	0	27207
A_DMSO	C16	5	74	211	164	0	0	0	1	41146
A_DMSO	C16	5	75	211	250	1	1	0	1	43368
A_DMSO	C16	5	76	220	302	0	0	0	0	26529
A_DMSO	C16	5	77	229	117	1	1	0	0	23885
A_DMSO	C16	5	78	232	249	1	1	0	0	42343
A_DMSO	C16	5	79	233	440	0	0	0	0	25789
A_DMSO	C16	5	80	235	292	1	1	0	0	38621
A_DMSO	C16	5	81	236	174	0	0	0	0	20798
A_DMSO	C16	5	82	238	76	1	1	0	0	20125
A_DMSO	C16	5	83	239	209	1	1	0	0	32923
A_DMSO	C16	5	84	244	11	0	0	0	0	22560
A_DMSO	C16	5	85	244	360	0	0	0	0	37895
A_DMSO	C16	5	86	247	421	0	0	0	1	42992
A_DMSO	C16	5	87	254	214	1	1	0	0	28364
A_DMSO	C16	5	88	256	112	1	1	0	1	30449
A_DMSO	C16	5	89	256	401	0	0	0	0	22888
A_DMSO	C16	5	90	256	445	0	0	0	1	45063
A_DMSO	C16	5	91	259	100	1	1	0	1	33123
A_DMSO	C16	5	92	259	150	1	1	0	0	22482
A_DMSO	C16	5	93	260	485	1	1	0	0	17164
A_DMSO	C16	5	94	261	191	1	1	0	0	24876
A_DMSO	C16	5	95	265	335	1	1	0	0	31109
A_DMSO	C16	5	96	269	29	0	0	0	0	22336
A_DMSO	C16	5	97	271	82	1	1	0	0	5059
A_DMSO	C16	5	98	271	91	1	1	0	0	11605
A_DMSO	C16	5	99	272	473	1	1	0	0	14706
A_DMSO	C16	5	100	277	384	0	0	0	0	24699
A_DMSO	C16	5	101	277	446	1	1	0	0	18805
A_DMSO	C16	5	102	280	216	1	1	0	0	28282
A_DMSO	C16	5	103	285	132	1	1	0	0	22242
A_DMSO	C16	5	104	289	89	1	1	0	1	56828
A_DMSO	C16	5	105	289	199	1	1	0	0	27598
A_DMSO	C16	5	106	298	179	0	0	0	0	23920
A_DMSO	C16	5	107	302	449	0	0	0	0	29649
A_DMSO	C16	5	108	304	51	1	1	0	0	28801
A_DMSO	C16	5	109	305	236	0	0	0	1	26594
A_DMSO	C16	5	110	309	408	0	0	0	0	33623
A_DMSO	C16	5	111	309	491	1	1	0	1	31467
A_DMSO	C16	5	112	310	60	1	1	0	0	28347
A_DMSO	C16	5	113	313	81	1	1	0	0	22819
A_DMSO	C16	5	114	314	161	1	1	0	0	25616
A_DMSO	C16	5	115	315	229	0	0	0	0	23645
A_DMSO	C16	5	116	321	489	1	1	0	1	32677
A_DMSO	C16	5	117	322	125	1	1	0	0	22041
A_DMSO	C16	5	118	324	111	1	1	0	0	20419
A_DMSO	C16	5	119	328	464	1	1	0	0	24474
A_DMSO	C16	5	120	334	435	0	0	0	0	35594
A_DMSO	C16	5	121	335	168	1	1	0	0	23747
A_DMSO	C16	5	122	337	353	1	1	0	0	17183
A_DMSO	C16	5	123	340	197	1	1	0	0	23028
A_DMSO	C16	5	124	343	274	1	1	0	0	24394
A_DMSO	C16	5	125	349	364	1	1	0	0	22866
A_DMSO	C16	5	126	350	6	0	0	0	0	33841
A_DMSO	C16	5	127	354	222	1	1	0	0	22617
A_DMSO	C16	5	128	355	304	1	1	0	0	18736
A_DMSO	C16	5	129	363	69	2	0	1	1	32009
A_DMSO	C16	5	130	365	62	2	0	1	1	24972
A_DMSO	C16	5	131	365	304	1	1	0	0	10113
A_DMSO	C16	5	132	365	476	0	0	0	1	38992
A_DMSO	C16	5	133	367	168	1	1	0	0	25400
A_DMSO	C16	5	134	370	452	1	1	0	0	22717
A_DMSO	C16	5	135	371	28	0	0	0	0	23444
A_DMSO	C16	5	136	373	258	0	0	0	1	45005
A_DMSO	C16	5	137	373	318	1	1	0	0	29412
A_DMSO	C16	5	138	373	340	0	0	0	0	38616
A_DMSO	C16	5	139	383	288	1	1	0	0	27933
A_DMSO	C16	5	140	385	219	1	1	0	0	17913
A_DMSO	C16	5	141	389	163	1	1	0	0	23620
A_DMSO	C16	5	142	389	371	1	1	0	1	11501
A_DMSO	C16	5	143	389	478	0	0	0	1	37206
A_DMSO	C16	5	144	392	91	0	0	0	0	21948
A_DMSO	C16	5	145	392	188	0	0	0	0	24676
A_DMSO	C16	5	146	395	368	1	1	0	0	17022
A_DMSO	C16	5	147	396	220	1	1	0	0	16687
A_DMSO	C16	5	148	398	33	1	1	0	0	23520
A_DMSO	C16	5	149	404	360	1	1	0	1	30866
A_DMSO	C16	5	150	414	339	1	1	0	0	19887
A_DMSO	C16	5	151	416	284	1	1	0	0	21780
A_DMSO	C16	5	152	417	377	2	0	1	1	43831
A_DMSO	C16	5	153	419	177	1	1	0	0	27733
A_DMSO	C16	5	154	419	256	2	0	1	1	42590
A_DMSO	C16	5	155	421	195	0	0	0	0	33973
A_DMSO	C16	5	156	422	467	0	0	0	0	29839
A_DMSO	C16	5	157	427	481	1	1	0	0	22421
A_DMSO	C16	5	158	429	295	1	1	0	1	2592
A_DMSO	C16	5	159	430	211	0	0	0	0	11782
A_DMSO	C16	5	160	430	241	1	1	0	0	21331
A_DMSO	C16	5	161	431	311	2	0	1	1	45401
A_DMSO	C16	5	162	434	160	1	1	0	0	24014
A_DMSO	C16	5	163	435	203	0	0	0	0	11062
A_DMSO	C16	5	164	439	42	2	0	1	1	42809
A_DMSO	C16	5	165	440	60	0	0	0	0	37235
A_DMSO	C16	5	166	449	348	1	1	0	0	20739
A_DMSO	C16	5	167	452	181	0	0	0	0	21427
A_DMSO	C16	5	168	462	373	0	0	0	1	47301
A_DMSO	C16	5	169	465	99	1	1	0	0	25962
A_DMSO	C16	5	170	465	445	0	0	0	0	36373
A_DMSO	C16	5	171	472	61	1	1	0	0	33941
A_DMSO	C16	5	172	473	124	1	1	0	0	26676
A_DMSO	C16	5	173	473	428	1	1	0	0	22909
A_DMSO	C16	5	174	474	289	2	0	1	1	37270
A_DMSO	C16	5	175	476	109	1	1	0	0	25564
A_DMSO	C16	5	176	481	334	1	1	0	0	21689
A_DMSO	C16	5	177	482	79	1	1	0	0	25151
A_DMSO	C16	5	178	483	100	1	1	0	0	24212
A_DMSO	C16	5	179	486	58	1	1	0	0	30579
A_DMSO	C16	5	180	492	35	0	0	0	0	29362
A_DMSO	C16	5	181	492	327	1	1	0	0	21196
A_DMSO	C16	5	182	495	132	1	1	0	0	21499
A_DMSO	C16	5	183	500	250	1	1	0	1	29979
A_DMSO	C16	5	184	503	90	0	0	0	0	4401
A_DMSO	C16	6	1	2	499	0	0	0	0	10460
A_DMSO	C16	6	2	4	11	1	1	0	0	25427
A_DMSO	C16	6	3	4	62	0	0	0	0	50926
A_DMSO	C16	6	4	6	491	0	0	0	0	12287
A_DMSO	C16	6	5	13	324	0	0	0	0	32266
A_DMSO	C16	6	6	21	411	0	0	0	1	46878
A_DMSO	C16	6	7	31	305	0	0	0	0	26265
A_DMSO	C16	6	8	31	449	2	0	1	1	47244
A_DMSO	C16	6	9	34	372	2	0	1	0	40299
A_DMSO	C16	6	10	35	35	0	0	0	0	40688
A_DMSO	C16	6	11	37	87	0	0	0	1	44825
A_DMSO	C16	6	12	37	181	0	0	0	0	32856
A_DMSO	C16	6	13	37	270	0	0	0	0	29457
A_DMSO	C16	6	14	39	68	0	0	0	0	43018
A_DMSO	C16	6	15	51	222	0	0	0	0	30383
A_DMSO	C16	6	16	52	318	0	0	0	0	29951
A_DMSO	C16	6	17	63	274	1	1	0	0	29864
A_DMSO	C16	6	18	63	356	1	1	0	0	12587
A_DMSO	C16	6	19	64	400	0	0	0	0	37154
A_DMSO	C16	6	20	67	74	1	1	0	0	21545
A_DMSO	C16	6	21	68	185	1	1	0	0	25421
A_DMSO	C16	6	22	68	363	1	1	0	0	10772
A_DMSO	C16	6	23	69	310	1	1	0	0	20954
A_DMSO	C16	6	24	70	424	1	1	0	0	38643
A_DMSO	C16	6	25	71	9	0	0	0	0	25328
A_DMSO	C16	6	26	76	305	1	1	0	0	9090
A_DMSO	C16	6	27	78	274	1	1	0	0	29999
A_DMSO	C16	6	28	79	42	0	0	0	0	27175
[truncated: 27,363 more rows]

## Sheet: Data
G_XL888 1670 nM					3147	0	85000	60	1416.67
1	0	29345
2	1	15491
3	0	27604
4	1	16060
5	0	27887
6	1	18508
7	1	15890
8	0	20052
9	1	15561
10	1	16490
11	1	15825
12	1	15060
13	1	14477
14	1	17959
15	0	17913
16	1	25373
17	1	17352
18	1	14556
19	1	16037
20	0	23615
21	1	18792
22	0	18762
23	1	18119
24	0	21417
25	1	12571
26	1	11026
27	1	16458
28	0	26141
29	2	26524
30	1	15901
31	1	12260
32	0	18668
33	1	15672
34	0	22563
35	2	2053
36	0	19785
37	0	8813
38	1	19327
39	0	17458
40	1	14552
41	1	19016
42	0	11862
43	1	4522
44	0	24500
45	1	8696
46	0	10304
47	0	7366
48	1	19383
49	1	12401
50	2	36433
51	0	24436
52	1	14271
53	0	28270
54	2	29965
55	1	12644
56	2	30128
57	1	17334
58	1	18967
59	2	27584
60	1	13035
61	0	15092
62	2	32571
63	1	16204
64	1	18905
65	1	21134
66	1	15917
67	2	30394
68	1	17404
69	0	15762
70	2	28217
71	0	31006
72	0	15658
73	1	9221
74	1	4332
75	1	15371
76	1	18180
77	1	8653
78	0	23471
79	1	18424
80	1	16291
81	1	12521
82	1	18119
83	1	12742
84	1	13628
85	1	15124
86	2	28550
87	2	29043
88	1	15081
89	1	18814
90	2	29392
91	1	17324
92	2	25504
93	1	14654
94	1	16150
95	1	17651
96	1	16409
97	0	27496
98	1	15150
99	1	13380
100	0	25037
101	1	15870
102	0	26103
103	1	16679
104	1	16357
105	1	16242
106	1	15826
107	0	20337
108	0	13799
109	0	9402
110	0	26532
111	0	16883
112	0	9455
113	1	9358
114	2	27190
115	0	9855
116	1	16434
117	0	17039
118	1	16251
119	1	8805
120	0	24619
121	1	6159
122	0	27998
123	1	16471
124	1	10487
125	2	26629
126	2	17689
127	2	8772
128	2	29288
129	1	15754
130	1	17276
131	1	16006
132	2	28017
133	0	10016
134	0	4515
135	1	13595
136	1	16199
137	1	25927
138	0	14530
139	0	2277
140	1	28384
141	1	14371
142	0	25818
143	1	14611
144	1	17700
145	1	10134
146	0	29113
147	1	7077
148	1	6674
149	1	14437
1	1	27492
2	2	32303
3	1	17499
4	1	15079
5	0	39782
6	2	39631
7	1	8599
8	2	42082
9	1	26237
10	1	11238
11	1	10850
12	0	29549
13	1	21958
14	1	22262
15	0	20973
16	0	37082
17	1	18496
18	0	23833
19	2	37972
20	2	34770
21	1	19748
22	2	40182
23	0	28844
24	0	28894
25	1	14077
26	1	21774
27	1	21379
28	1	20181
29	0	21324
30	1	15773
31	1	9719
32	1	17319
33	0	20667
34	1	21672
35	0	26914
36	0	11929
37	0	9409
38	0	21341
39	1	20276
40	0	33863
41	0	25905
42	1	20434
43	0	26510
44	2	34661
45	0	22491
46	1	20115
47	1	19913
48	1	21408
49	0	21290
50	1	18628
51	1	20923
52	0	25897
53	0	35092
54	1	16260
55	2	34369
56	1	20427
57	1	19896
58	1	29844
59	0	18619
60	1	19102
61	0	32610
62	1	9631
63	2	32415
64	1	6574
65	1	19375
66	1	4054
67	1	6509
68	1	18140
69	1	17980
70	2	37271
71	1	22921
72	0	29889
73	1	20304
74	1	17624
75	0	27423
76	1	15541
77	1	15925
78	1	25187
79	0	24104
80	1	15490
81	2	33008
82	1	18831
83	0	33081
84	1	9495
85	1	21212
86	1	28932
87	0	20118
88	1	18200
89	2	34080
90	1	12452
91	0	35852
92	1	19187
93	1	6201
94	0	21175
95	1	7333
96	1	12124
97	1	8085
98	1	11709
99	1	9302
100	1	8534
101	1	7935
102	2	34453
103	1	18106
104	1	19044
105	0	32915
106	0	25041
107	1	30471
108	1	24631
109	0	28674
110	1	22932
111	0	28120
112	0	12941
113	2	32071
114	0	7226
115	1	29209
116	1	18542
117	0	30289
118	1	10882
119	1	18132
120	2	39152
121	1	17166
122	1	9890
123	0	23955
124	1	21671
125	1	3761
126	1	26938
127	1	23474
128	1	18470
129	1	19303
130	1	20181
131	1	21111
132	0	29546
133	2	36231
134	1	19732
135	1	21310
136	0	30363
137	2	36026
138	0	33772
139	1	18921
140	1	16979
141	2	35668
142	2	29687
143	1	20856
144	1	14131
145	2	32249
146	1	27272
147	1	18818
148	1	18461
149	1	8087
150	1	21952
151	1	7582
152	1	19683
153	1	23121
154	1	25825
155	0	30624
156	1	9986
157	1	13866
158	1	19751
159	0	28384
160	2	34384
161	1	18386
162	1	18691
163	0	18415
1	1	20714
2	0	37169
3	1	27381
4	0	34388
5	0	31869
6	1	18332
7	1	14551
8	0	25346
9	1	19284
10	1	20944
11	1	23353
12	0	39221
13	2	40482
14	1	21595
15	1	21642
16	1	21333
17	2	54526
18	0	37674
19	1	22805
20	1	22429
21	1	21000
22	1	32894
23	0	20659
24	1	20655
25	1	14451
26	1	17706
27	1	15500
28	1	18814
29	1	11615
30	1	21017
31	2	39892
32	1	19166
33	0	26283
34	0	34576
35	1	19302
36	1	20470
37	1	20035
38	0	28759
39	0	30988
40	0	26829
41	0	31699
42	1	35238
43	0	32241
44	0	38124
45	0	27549
46	2	38496
47	2	37421
48	1	20267
49	2	44610
50	1	21115
51	1	21334
52	0	27819
53	2	39584
54	1	19067
55	1	22983
56	0	34816
57	1	20534
58	0	30083
59	2	23429
60	1	7089
61	1	19573
62	1	12417
63	2	12310
64	2	42572
65	2	41463
66	0	36465
67	0	27076
68	2	42103
69	1	23965
70	2	40528
71	2	41758
72	2	36155
73	2	31433
74	1	19798
75	2	41107
76	2	40873
77	1	22254
78	0	34158
79	0	30063
80	1	23969
81	0	38368
82	2	18841
83	1	18559
84	1	22997
85	2	26853
86	2	40394
87	1	21071
88	1	22010
89	2	37272
90	2	35275
91	0	31835
92	1	24042
93	1	23286
94	1	20907
95	0	19837
96	1	25460
97	0	42519
98	1	21932
99	1	20383
100	0	26463
101	1	21111
102	2	36521
103	0	25073
104	1	24971
105	0	32478
106	2	44900
107	1	18914
108	1	21983
109	1	21362
110	0	21011
111	0	16802
112	2	36677
113	1	19577
114	0	19477
115	0	35873
116	0	30829
117	0	15635
118	1	11979
119	1	19119
120	1	20818
121	1	43830
122	0	31642
123	0	40303
124	0	34854
125	0	23978
126	1	15986
127	0	24328
128	1	1770
129	0	39072
130	1	21050
131	1	25470
132	1	17694
133	0	23092
134	0	35123
135	2	35897
136	1	20001
137	1	22485
138	1	23525
139	0	35616
140	1	18792
141	0	35742
142	0	15276
143	0	39862
144	0	23502
145	0	7636
146	1	22115
147	0	26210
148	2	37938
149	1	19066
150	1	21026
151	1	1577
152	0	34304
153	1	22290
154	1	6809
155	1	34652
156	0	30109
157	2	40381
158	1	8573
159	1	15015
160	0	22472
161	1	23502
162	1	11170
163	0	26719
164	1	9306
165	0	23556
166	1	4088
167	2	33335
168	1	14944
169	2	36651
170	1	18248
171	0	12086
172	1	24551
173	2	48153
174	0	25770
175	2	37882
176	1	20693
177	1	16437
178	2	36406
179	2	37940
180	2	33808
181	2	16852
182	2	26120
183	1	22987
184	1	21631
185	2	23298
186	0	21338
187	1	8022
188	1	6070
189	1	23415
190	1	19579
191	1	9668
192	1	5804
193	0	17458
194	2	35430
195	1	21245
196	1	19642
197	2	31744
198	1	18722
199	0	20845
200	1	23489
201	1	15485
202	1	24756
203	1	21368
204	1	18687
205	1	6712
206	0	33739
207	2	37432
208	1	6092
209	1	4751
210	1	4761
211	1	21477
212	0	9376
213	0	4489
214	2	44285
215	2	11249
216	1	8527
217	1	16657
218	1	18153
219	0	28711
220	1	20660
1	1	25079
2	1	23882
3	0	33873
4	1	21758
5	1	19284
6	2	41275
7	1	23095
8	1	21838
9	1	36913
10	1	18979
11	0	39937
12	1	22836
13	0	27532
14	0	32810
15	0	31382
16	0	29940
17	0	24953
18	1	19592
19	0	29167
20	1	19832
21	0	26137
22	1	19150
23	1	17238
24	1	15977
25	2	16843
26	1	12406
27	1	9855
28	1	18649
29	2	17664
30	1	18914
31	1	22910
32	1	18698
33	1	17742
34	2	21654
35	0	27842
36	1	20886
37	1	19873
38	1	21659
39	0	37299
40	1	23361
41	0	22517
42	1	15571
43	2	39731
44	1	9336
45	1	7910
46	1	22903
47	1	21748
48	0	28926
49	0	38253
50	0	22552
51	0	21186
52	1	20080
53	0	14849
54	0	32946
55	1	24149
56	1	21517
57	0	30868
58	0	32245
59	1	23422
60	0	37218
61	1	21258
62	1	12608
63	1	14665
64	0	22687
65	1	20059
66	1	12515
67	1	9895
68	2	31503
69	1	17106
70	2	57478
71	0	45032
72	1	20648
73	1	10221
74	1	6018
75	1	19096
76	1	17005
77	1	18466
78	0	24223
79	1	26210
80	0	39234
81	0	25350
82	1	16483
83	1	18509
84	0	34004
85	2	28569
86	2	39336
87	0	26740
88	0	32876
89	1	15818
90	0	27229
91	0	23405
92	0	3361
93	1	19998
94	2	26523
95	1	12879
96	1	12267
97	0	17162
98	1	17277
99	0	14261
100	0	12706
101	1	14405
102	2	15140
103	0	16169
104	0	8813
105	1	23620
106	1	19476
107	0	13373
108	0	23968
109	1	21949
110	1	23546
111	0	24462
112	0	36543
113	1	21915
114	0	23721
115	2	35462
116	1	7468
117	0	28282
118	0	15928
119	1	18218
120	1	21052
121	2	17747
122	1	16400
123	1	18667
124	1	11021
125	0	30417
126	1	14210
127	2	39371
128	1	6912
129	1	11284
130	1	11002
131	1	4991
132	0	21844
133	2	37360
134	1	17621
135	1	16196
136	1	20368
137	1	8612
138	0	7725
139	1	8414
140	0	8570
141	0	7739
142	1	11135
143	0	33653
144	1	10614
145	1	14048
146	1	32208
147	1	33936
148	1	21282
149	1	14227
150	0	38386
151	1	24032
152	2	28745
153	2	11901
154	1	9323
155	1	11777
156	0	13873
157	1	4935
158	1	22839
159	0	32456
160	2	11995
161	1	10827
162	1	12650
163	1	1795
164	1	20616
165	1	6145
166	1	10034
167	0	32142
168	1	11154
169	0	29349
170	1	13231
171	1	11251
172	0	36646
173	0	18449
174	1	10400
175	1	10890
176	1	19205
177	0	40532
178	0	10157
179	0	34205
180	1	13857
181	2	34698
182	1	14243
183	1	20893
184	1	18725
185	1	10768
186	1	8844
187	1	8145
188	1	21804
189	1	4904
190	1	5603
1	2	37913
2	1	23722
3	1	10539
4	1	7748
5	2	39374
6	1	23212
7	1	19712
8	1	18997
9	0	31747
10	1	17503
11	0	39447
12	1	8891
13	1	23264
14	1	22713
15	0	13076
16	2	36355
17	1	24549
18	0	20904
19	2	42680
20	1	12522
21	0	40336
22	1	8364
23	0	35554
24	1	19492
25	1	13417
26	1	14003
27	1	20168
28	0	36556
29	2	40475
30	2	35318
31	1	15861
32	1	19542
33	1	21540
34	1	23745
35	2	38309
36	1	21058
37	1	21489
38	1	25312
39	0	8599
40	0	34273
41	0	11766
42	1	32926
43	2	19185
44	0	36351
45	0	22755
46	1	23073
47	1	19824
48	1	22043
49	1	18677
50	0	20593
51	1	18512
52	1	20025
53	1	24079
54	2	44077
55	0	40821
56	1	9398
57	0	29686
58	0	31942
59	1	11560
60	0	30860
61	1	24095
62	0	32321
63	0	13675
64	1	23413
65	1	22320
66	0	22336
67	1	20855
68	1	24316
69	0	31743
70	1	20274
71	1	23390
72	1	23217
73	0	25545
74	1	22513
75	1	25117
76	2	41017
77	0	29101
78	0	24877
79	0	37155
80	1	20005
81	1	32441
82	0	43588
83	0	37385
84	1	15191
85	2	23259
86	1	21465
87	2	19907
88	1	8306
89	1	18560
90	1	20225
91	1	19153
92	0	8715
93	0	20725
94	0	26809
95	0	11398
96	2	38956
97	0	34701
98	2	30047
99	1	34300
100	0	34230
101	1	21363
102	0	35298
103	1	39787
104	1	20549
105	1	8912
106	1	20371
107	1	21484
108	1	20896
109	0	28070
110	1	22577
111	1	10339
112	1	21488
113	1	2623
114	0	24937
115	2	37990
116	1	5823
117	2	46604
118	1	8209
119	1	25303
120	1	20110
121	1	21326
122	0	19941
123	0	21834
124	1	22405
125	2	23620
126	0	26291
127	1	24981
128	1	22780
129	2	28980
130	2	26979
131	1	24428
132	0	33944
133	0	30907
134	2	37188
135	0	26724
136	1	25358
137	1	23293
138	2	21154
139	1	19039
140	2	32220
141	1	22862
142	1	21651
143	0	18810
144	1	5010
145	1	21652
146	0	15164
147	2	18226
148	1	7186
149	1	8908
150	1	11944
151	2	42191
152	1	11591
153	1	5952
154	1	4025
155	0	17492
156	1	14664
157	0	17007
158	1	2366
159	1	9330
160	1	9075
161	1	6856
162	0	33632
163	1	9640
164	0	26134
165	0	13724
166	1	7729
167	1	4847
168	0	13205
169	1	6029
170	2	40692
171	1	24987
172	1	8781
173	1	11019
174	1	22458
175	1	10963
176	1	7674
177	2	32565
178	1	3654
179	0	11516
180	0	11389
181	1	18882
182	1	19870
183	2	32201
184	1	3579
185	1	1788
186	1	16997
187	1	5786
188	1	2769
189	1	7244
190	2	15409
191	1	5991
1	2	36219
2	0	20635
3	0	29785
4	0	22615
5	1	23591
6	0	26587
7	1	24093
8	0	25150
9	1	16970
10	2	36513
11	1	23313
12	1	21532
13	1	18533
14	0	38582
15	1	19425
16	0	36049
17	1	21554
18	1	23884
19	1	21913
20	0	40227
21	0	16862
22	0	22267
23	0	41065
24	0	33291
25	0	24589
26	1	19491
27	1	15076
28	2	39017
29	1	16328
30	0	15703
31	0	11687
32	1	19881
33	2	54297
34	1	21462
35	1	21169
36	1	24005
37	2	36710
38	0	36841
39	1	17804
40	1	17832
41	0	36499
42	0	39065
43	0	20307
44	0	20416
45	0	19761
46	0	19162
47	0	23513
48	0	38492
49	1	18017
50	0	29345
51	0	40901
52	0	28806
53	1	20045
54	1	18118
55	1	9352
56	1	13077
57	1	20534
58	1	13817
59	1	21890
60	1	19661
61	0	29999
62	1	8575
63	1	14273
64	0	36743
65	1	13399
66	2	38136
67	0	21721
68	1	21224
69	1	20922
70	0	30480
71	0	21311
72	0	28276
73	1	30969
74	0	26523
75	1	20476
76	2	39639
77	1	31797
78	2	37903
79	0	26294
80	0	20233
81	0	13845
82	2	38202
83	0	29200
84	0	37957
85	0	33936
86	2	32456
87	1	35409
88	2	38903
89	1	34376
90	1	19309
91	1	20986
92	0	36574
93	2	35878
94	1	24605
95	1	11914
96	1	18471
97	1	20760
98	0	39212
99	2	38076
100	0	24611
101	1	20900
102	0	32952
103	1	17879
104	1	6014
105	2	33158
106	1	10692
107	0	21458
108	1	15028
109	0	28982
110	1	28066
111	0	22329
112	2	35892
113	0	12767
114	0	16074
115	1	6099
116	1	3517
117	1	21610
118	1	10365
119	1	9477
120	0	33704
121	1	7673
122	1	26548
123	1	10197
124	1	21921
125	2	47773
126	0	11093
127	1	31891
128	0	15572
129	1	18028
130	1	17504
131	0	25514
132	1	24989
133	0	32816
134	0	8641
135	0	19823
136	1	23420
137	0	22277
138	1	20385
139	0	3947
140	0	34788
141	2	34938
142	1	18240
143	0	26182
144	0	26771
145	0	28871
146	0	18996
147	0	30652
148	2	36493
149	0	21912
150	1	19904
151	0	31146
152	1	19181
153	1	18112
154	1	20365
155	0	28332
156	0	33933
157	2	33514
158	2	39745
159	1	16465
160	1	19332
161	1	12962
162	1	7275
163	1	7494
164	1	13785
165	2	37795
166	1	8898
167	1	19669
168	2	34884
169	1	18878
170	1	21264
171	1	14878
172	1	18442
173	0	37292
174	1	18138
175	1	8939
176	1	12132
177	0	48606
178	1	18350
179	0	24412
180	1	23241
181	1	5904
1	1	22633
2	2	30295
3	0	26774
4	1	15502
5	1	16684
6	0	24213
7	0	34014
8	1	20012
9	1	16731
10	0	21547
11	1	7891
12	1	19027
13	1	9653
14	2	36310
15	0	31485
16	0	22810
17	1	17584
18	2	35848
19	1	17019
20	1	19327
21	0	18857
22	1	17822
23	2	34034
24	1	14201
25	2	29888
26	0	21846
27	2	30746
28	1	21408
29	0	27663
30	1	20041
31	0	19866
32	2	27275
33	1	16890
34	1	17344
35	1	13142
36	2	31661
37	0	20276
38	1	11295
39	0	28478
40	0	30971
41	1	2034
42	0	22774
43	0	28486
44	0	18056
45	1	5677
46	2	31135
47	1	11127
48	0	18102
49	2	37953
50	1	15847
51	0	20039
52	1	20586
53	1	10812
54	0	27400
55	1	17258
56	0	20902
57	2	33820
58	1	12976
59	1	16834
60	1	17907
61	0	19508
62	0	22966
63	1	18973
64	0	20884
65	1	12169
66	1	10153
67	1	18893
68	0	27031
69	0	23057
70	0	12942
71	1	9760
72	1	17599
73	2	30337
74	1	18640
75	1	16538
76	1	14663
77	1	15558
78	2	34118
79	1	18334
80	1	13216
81	1	14293
82	0	24480
83	1	22493
84	2	32533
85	0	25794
86	2	29570
87	1	21944
88	1	16075
89	0	30657
90	0	46065
91	2	32807
92	1	22503
93	0	5629
94	0	8298
95	1	10877
96	1	16265
97	0	26144
98	0	18451
99	1	14710
100	1	16519
101	1	10645
102	1	13447
103	0	26742
104	0	19298
105	1	19304
106	0	34737
107	1	18156
108	0	31045
109	0	28250
110	1	17790
111	0	23437
112	1	3938
113	0	19262
114	0	16541
115	1	19963
116	1	7263
117	1	16883
118	0	33667
119	1	15230
120	1	15437
121	0	26116
122	0	45646
123	0	17891
124	2	12806
125	0	23473
126	2	21289
127	0	18967
128	0	31947
129	0	25371
130	0	19425
131	2	47480
132	0	24703
133	1	15571
134	0	17392
135	0	16298
136	1	16421
137	1	16978
138	1	14798
1	2	38507
2	0	35781
3	1	27066
4	2	40322
5	1	20944
6	2	40336
7	1	20617
8	1	19268
9	1	19362
10	1	18785
11	0	24215
12	1	18896
13	0	13494
14	0	36606
15	0	24335
16	1	20155
17	0	34017
18	0	39613
19	0	23685
20	1	9684
21	1	22135
22	1	10371
23	1	20367
24	1	18538
25	1	23964
26	1	23223
27	0	30632
28	0	37487
29	0	29631
30	1	21687
31	1	21755
32	2	36374
33	1	4652
34	0	38332
35	1	16008
36	1	19768
37	1	22977
38	2	41727
39	1	23873
40	1	14677
41	1	18872
42	0	26067
43	0	26112
44	1	16712
45	0	33810
46	0	30649
47	0	22911
48	1	8026
49	0	33482
50	1	12828
51	1	23697
52	0	27993
53	0	5059
54	2	43691
55	1	17978
56	0	29191
57	0	21242
58	0	32315
59	0	31111
60	2	60860
61	2	35140
62	2	40253
63	1	20568
64	1	24731
65	0	34077
66	1	24301
67	1	19041
68	1	28679
69	1	19960
70	1	21788
71	0	27400
72	1	33666
73	1	23182
74	1	20952
75	1	22435
76	0	23292
77	1	26105
78	1	22117
79	0	29856
80	1	22151
81	1	21003
82	1	12654
83	1	7829
84	1	19195
85	0	25609
86	2	40135
87	0	41071
88	1	20440
89	2	37639
90	0	37405
91	0	27687
92	1	19304
93	0	32244
94	0	31659
95	1	22496
96	1	20268
97	1	22512
98	2	38037
99	1	24972
100	0	23594
101	1	23909
102	2	36190
103	0	8916
104	1	19756
105	0	18442
106	2	37326
107	1	6810
108	1	23396
109	0	11809
110	1	24219
111	1	20242
112	1	11229
113	1	22809
114	1	17472
115	0	20762
116	2	40472
117	1	19891
118	0	39258
119	1	22863
120	1	23444
121	1	22690
122	1	20881
123	0	22320
124	0	35935
125	2	36037
126	1	24040
127	0	33169
128	1	24421
129	0	19134
130	1	18433
131	1	20313
132	0	30456
133	1	22010
134	1	19524
135	0	44287
136	1	23521
137	1	15007
138	0	35355
139	2	42206
140	2	36520
141	0	22945
142	1	22458
143	1	19529
144	1	19799
145	2	33068
146	0	33604
147	1	16944
148	1	20899
149	1	16082
150	0	31515
151	2	29123
152	1	15804
153	2	36513
154	0	30952
1	2	38407
2	1	11192
3	1	6628
4	2	42655
5	1	21760
6	1	7393
7	1	10843
8	2	42687
9	0	35057
10	0	27300
11	1	24140
12	1	24207
13	0	26753
14	1	13776
15	1	23387
16	1	11830
17	2	49509
18	1	25739
19	1	19658
20	1	23399
21	2	40175
22	1	24080
23	2	36986
24	0	25742
25	2	43761
26	2	29323
27	2	39389
28	1	9761
29	1	19689
30	1	11982
31	2	40863
32	1	22760
33	0	42531
34	0	34435
35	1	15729
36	1	11043
37	0	39706
38	1	22735
39	1	22874
40	1	10751
41	0	38683
42	1	22177
43	2	43415
44	0	36883
45	1	23294
46	0	24565
47	0	39716
48	2	41120
49	0	28834
50	1	25941
51	1	22767
52	0	27203
53	1	24229
54	0	24172
55	1	21387
56	1	25236
57	1	22838
58	0	50566
59	2	40049
60	1	20619
61	1	14645
62	1	18661
63	0	40459
64	1	23693
65	1	9843
66	0	38422
67	1	12444
68	2	43273
69	2	49338
70	0	33747
71	1	24980
72	0	14369
73	1	22087
74	1	11789
75	0	12969
76	2	42285
77	0	13917
78	0	25428
79	1	11357
80	1	5723
81	1	18224
82	1	15419
83	1	10853
84	2	40378
85	1	20724
86	1	25285
87	1	18427
88	1	13585
89	1	12698
90	1	23698
91	2	38996
92	1	19391
93	1	20328
94	2	38124
95	2	44750
96	1	20645
97	0	42349
98	1	3489
99	2	34627
100	1	23271
101	0	8877
102	0	33250
103	1	23174
104	0	41581
105	0	16768
106	2	43411
107	1	18502
108	0	21140
109	0	31672
110	0	28764
111	1	40525
112	1	18977
113	1	23362
114	1	9585
115	1	23509
116	0	29612
117	0	33667
118	2	35727
119	2	55630
120	2	45934
121	1	23831
122	1	14733
123	1	22330
124	0	24552
125	0	21866
126	1	21771
127	0	31206
128	0	35674
129	1	22328
130	1	23744
131	1	19915
132	1	13042
133	1	8649
134	0	20762
135	2	38190
136	1	19414
137	1	21757
138	1	15189
139	0	26355
140	0	38985
141	0	17697
142	0	25214
143	1	14474
144	1	8783
145	1	20353
146	1	16762
147	1	20813
148	1	14181
149	1	9641
150	1	12945
151	1	4451
152	1	3276
153	1	17775
154	1	24048
155	1	14518
156	1	3944
157	0	40030
158	0	33719
159	1	19786
160	0	21314
161	2	58697
162	0	35227
163	0	33163
164	2	38997
165	0	34160
166	2	31347
167	1	20937
168	1	23257
169	1	19778
170	0	25099
171	1	17952
172	2	30724
173	0	34546
174	0	21607
175	2	34010
176	1	4492
1	1	19411
2	1	23010
3	1	21998
4	0	29543
5	1	23399
6	2	30532
7	0	23700
8	1	21621
9	0	32408
10	2	40934
11	0	26022
12	1	11492
13	0	32466
14	1	8549
15	1	23311
16	1	24715
17	1	19511
18	1	9891
19	1	24012
20	0	33273
21	1	21209
22	1	19535
23	1	23653
24	1	11709
25	0	22251
26	0	24081
27	1	25373
28	1	15929
29	1	24013
30	2	37758
31	1	24282
32	1	36255
33	2	43358
34	1	19800
35	0	34331
36	2	41465
37	1	23788
38	1	25090
39	1	25009
40	2	44329
41	1	23316
42	1	22495
43	0	23600
44	1	9673
45	2	38662
46	1	25480
47	0	18555
48	0	27305
49	1	13650
50	0	29581
51	2	39426
52	2	34327
53	1	17298
54	0	24697
55	1	27837
56	0	39665
57	0	36732
58	1	26881
59	2	37213
60	2	34580
61	0	34731
62	0	26838
63	2	43157
64	1	19147
65	2	40290
66	0	26771
67	1	21478
68	0	29859
69	1	17225
70	1	17751
71	1	6112
72	0	39064
73	0	19447
74	1	13092
75	2	44140
76	0	38638
77	1	16284
78	1	24602
79	1	13972
80	1	16134
81	1	26782
82	1	24111
83	0	32423
84	1	15008
85	1	29500
86	1	22461
87	1	19239
88	0	37548
89	1	25907
90	0	24509
91	1	19828
92	1	21434
93	1	28409
94	2	39431
95	1	19158
96	1	22592
97	1	29376
98	0	41199
99	1	21250
100	2	47210
101	0	31127
102	1	40488
103	0	36050
104	1	23960
105	0	34518
106	0	36280
107	0	36348
108	0	34587
109	2	34206
110	1	21081
111	1	25594
112	1	25041
113	1	21437
114	1	25460
115	1	17939
116	1	25949
117	1	22220
118	0	27428
119	1	22214
120	1	14516
121	1	17046
122	1	20315
123	1	23767
124	1	25519
125	1	11959
126	1	29313
127	0	23334
128	0	29523
129	1	24124
130	1	22896
131	2	33149
132	1	21601
133	1	22356
134	2	33890
135	1	32602
136	1	17133
137	2	39176
138	1	21705
139	1	15388
140	1	10449
141	1	20032
142	1	19588
143	0	37181
144	1	17203
145	1	22579
146	2	40799
147	0	42580
148	0	23123
149	1	14150
150	0	16247
151	2	40147
152	1	27654
153	1	10331
154	0	9420
155	1	7676
156	0	11289
157	1	12302
158	0	32761
159	0	32673
160	1	17474
161	1	26018
162	1	7605
163	0	31742
164	1	12667
165	1	25827
166	1	16424
167	1	8958
168	0	25672
169	0	19944
170	2	41526
171	1	21223
172	2	40540
173	0	37052
174	0	42805
175	1	18277
176	1	20831
177	0	18932
178	0	31891
179	1	21955
180	1	23106
181	1	9227
182	0	31219
183	1	14633
184	0	34239
185	0	43324
186	1	20102
187	1	21466
188	1	19988
189	1	18844
1	1	26884
2	1	29599
3	1	30065
4	0	35072
5	1	28979
6	0	45168
7	1	3338
8	2	53506
9	1	20365
10	0	47594
11	0	35485
12	1	24855
13	2	50305
14	0	42023
15	0	25629
16	1	20589
17	1	23301
18	2	49857
19	0	44028
20	1	24646
21	0	32648
22	1	8968
23	1	10075
24	1	12330
25	2	45287
26	1	25267
27	2	56368
28	1	20805
29	0	46391
30	1	21603
31	2	48892
32	0	38578
33	2	50103
34	0	31136
35	0	28046
36	1	23152
37	1	27526
38	0	9544
39	1	19158
40	1	8049
41	2	49785
42	0	39066
43	1	28154
44	1	28262
45	2	48537
46	1	27724
47	0	27536
48	0	48465
49	0	38040
50	0	38119
51	2	42940
52	0	47684
53	0	37966
54	0	26967
55	1	26242
56	1	29957
57	1	25783
58	0	19803
59	0	47364
60	0	40418
61	0	35600
62	1	26439
63	1	24662
64	0	46623
65	1	30464
66	1	26084
67	1	22072
68	1	9639
69	1	20719
70	2	24971
71	1	27074
72	1	24479
73	1	27620
74	1	21839
75	1	5493
76	2	31140
77	1	17727
78	1	24290
79	1	27751
80	1	28667
81	1	26404
82	2	48832
83	0	54676
84	1	26334
85	1	42589
86	1	23861
87	1	15430
88	0	42480
89	1	28281
90	2	44058
91	1	13086
92	0	29461
93	1	21825
94	0	45824
95	1	17167
96	0	25158
97	1	18063
98	2	57512
99	1	12442
100	1	31538
101	1	20638
102	1	9653
103	1	53484
104	1	28768
105	1	20049
106	2	42302
107	1	24244
108	0	29701
109	0	40558
110	1	16790
111	1	42391
112	1	24709
113	1	39024
114	1	21112
115	1	25891
116	1	23043
117	1	26125
118	1	14103
119	1	28022
120	0	29436
121	1	9855
122	0	25028
123	2	41016
124	1	21142
125	2	50440
126	0	27249
127	1	19641
128	1	24806
129	0	36743
130	1	21466
131	0	39477
132	0	44797
133	1	25359
134	1	22498
135	0	35244
136	1	29408
137	0	10963
138	1	24898
139	0	19480
140	1	24271
141	0	32901
142	2	48777
143	1	26865
144	0	19808
145	1	16273
146	0	30453
147	1	12730
148	1	31720
149	0	74938
150	1	25922
151	1	27174
152	0	41985
153	0	9048
154	2	49505
155	0	8285
156	1	25273
157	0	27477
158	2	40893
159	2	44495
160	0	26702
161	0	27477
162	2	55889
163	2	51387
164	1	17917
165	1	14583
166	1	28243
167	0	48089
168	1	27930
169	1	22446
170	0	25586
171	1	13699
172	0	27370
173	1	11079
1	0	47980
2	1	26027
3	0	41612
4	1	30532
5	0	23663
6	1	37032
7	1	28255
8	1	30549
9	1	26479
10	1	26276
11	1	27018
12	0	26533
13	2	47961
14	1	39585
15	1	18198
16	1	23001
17	1	25429
18	0	29421
19	2	46977
20	1	22562
21	1	25782
22	1	10227
23	1	16572
24	1	5094
25	1	36052
26	1	30026
27	0	50180
28	0	25320
29	1	42150
30	0	27776
31	0	29791
32	1	29443
33	0	41239
34	0	30931
35	1	29254
36	0	29965
37	1	28500
38	1	31831
39	0	45693
40	1	25887
41	1	22324
42	2	50513
43	0	14081
44	0	13721
45	0	17812
46	0	33387
47	2	45821
48	0	4466
49	0	26666
50	0	29661
51	1	24716
52	0	32948
53	0	28677
54	1	23039
55	1	22556
56	1	48664
57	1	22847
58	0	38723
59	1	23500
60	0	25485
61	0	29305
62	0	25704
63	0	34133
64	0	28773
65	1	27155
66	0	6855
67	0	31300
68	0	42837
69	0	53598
70	0	38513
71	0	37442
72	1	24889
73	0	44810
74	1	26673
75	2	46871
[truncated: 1,147 more rows]

## Sheet: Distribution
Bin	#Cells	G0/G1	S	G2	M					G_XL888 1670 nM	7		1
		1	0	2	3
1416.67	0	0						Sub-2N%=	14.9647
2833.33	13	9	3	1				2N%=	79.9448
4250	20	17	3					4N%=	5.0598
5666.67	27	22	5					>4N%=	0.0306654
7083.33	47	44	3
8500	70	56	13	1
9916.67	89	65	22	2
11333.3	69	61	7	1
12750	77	57	16	4
14166.7	76	50	22	4			402
15583.3	112	93	17	2
17000	137	113	21	3
18416.7	163	131	28	4
19833.3	222	179	38	5
21250	259	198	57	4
22666.7	237	192	42	3
24083.3	209	153	52	4
25500	156	90	62	4				<-2N Peak
26916.7	134	53	74	7
28333.3	94	34	52	8
29750	98	22	61	15
31166.7	97	14	61	22
32583.3	78	10	48	20
34000	90	11	58	21
35416.7	88	7	48	33
36833.3	94	6	36	52
38250	82	3	33	46
39666.7	71	2	35	34
41083.3	71	3	22	46
42500	39	2	14	23			402
43916.7	35	2	15	18
45333.3	18	0	7	11
46750	13	1	8	4
48166.7	17	0	9	8
49583.3	15	2	3	10
51000	11	1	2	8
52416.7	1	0		1
53833.3	3	1	1	1
55250	3	0	1	2
56666.7	4	0	1	3
58083.3	2	0		2
59500	1	0		1
60916.7	1	0		1
62333.3	0	0
63750	2	0		2
65166.7	0	0
66583.3	0	0
68000	0	0
69416.7	0	0
70833.3	0	0					402
72250	0	0
73666.7	0	0
75083.3	1	0	1
76500	0	0
77916.7	0	0
79333.3	0	0
80750	0	0
82166.7	0	0
83583.3	0	0
85000	0	0
86416.7	0	0

## Sheet: SummaryGraphs
2N=25500	4N=49583.3333333333	<2N=0.5x2N	2N/4N=1.66666666666667x2N	>4N=2.77777777777778x2N
		,
A_DMSO														F_XL888 1110 nM
Sub-2N%=	8.01209													Sub-2N%=	13.6429
2N%=	75.4598													2N%=	77.4434																				0
4N%=	15.9234													4N%=	8.74176																				14
>4N%=	0.604686													>4N%=	0.171969																				41
																																			123
																																			370
																																			1110
																																			1670
																																			1111.11
																																			3333.33
																																			10000
B_XL888 14 nM														G_XL888 1670 nM
Sub-2N%=	13.1201													Sub-2N%=	14.9647
2N%=	64.6145													2N%=	79.9448
4N%=	21.3389													4N%=	5.0598
>4N%=	0.926479													>4N%=	0.0306654
C_XL888 41 nM														0
Sub-2N%=	9.55818													0	0
2N%=	77.7122													0	0
4N%=	12.3141													0	0
>4N%=	0.415573													0	0
D_XL888 123 nM														0
Sub-2N%=	10.9457													0	0
2N%=	74.6935													0	0
4N%=	14.1565													0	0
>4N%=	0.20432													0	0
E_XL888 370 nM														0
Sub-2N%=	10.1237													0	0
2N%=	76.1305													0	0
4N%=	13.6333													0	0
>4N%=	0.112486													0	0

## Sheet: Treatment (1)
Bin	#Cells	G0/G1	S	G2	M			Peak 2N=25500		A_DMSO
		1	0	2	3
1416.67	0	0						Sub-2N%=	8.01209
2833.33	13	9	1	3	1			2N%=	75.4598
4250	24	20	2	2				4N%=	15.9234
5666.67	29	23	5	1				>4N%=	0.604686
7083.33	41	37	3	1	1						Total
8500	67	52	14	1	1						7659
9916.67	76	56	20		2
11333.3	109	77	32		3						Total G0/G1
12750	127	84	40	3	1						3886
14166.7	150	109	38	3	4		402
15583.3	164	117	46	1	2						Total S
17000	173	118	54	1	2						3271
18416.7	210	138	71	1	2
19833.3	285	186	96	3	4						Total G2
21250	314	212	94	8	6						502
22666.7	414	268	141	5	5
24083.3	423	283	136	4	5						Total M
25500	424	268	149	7	9			<-2N Peak			74
26916.7	388	258	129	1	8
28333.3	361	219	141	1	10					0.624211
29750	401	226	165	10	1					0.652965	%G0/G1
31166.7	396	230	162	4	3					0.72877	50.7377
32583.3	375	214	150	11	3					0.823921
34000	345	178	157	10						0.992183
35416.7	263	119	134	10						1.26947	%S
36833.3	234	87	138	9						1.47327	42.7079
38250	193	56	119	18						1.91603
39666.7	177	59	103	15						2.35936	%G2
41083.3	157	32	102	23						2.88573	6.55438
42500	143	26	90	27	1		402			3.43068
43916.7	122	19	84	19						3.97485	%M
45333.3	118	15	77	26						4.34	0.966184
46750	100	15	71	14						4.59641
48166.7	89	11	59	19						4.73823
49583.3	92	12	60	20						4.89001
51000	79	10	54	15
52416.7	60	6	39	15
53833.3	82	7	49	26
55250	76	6	45	25
56666.7	74	4	47	23
58083.3	61	4	35	22
59500	46	3	22	21
60916.7	33	0	20	13
62333.3	20	1	10	9
63750	23	1	10	12
65166.7	18	0	7	11
66583.3	10	0	5	5
68000	4	0	2	2
69416.7	7	1	4	2
70833.3	7	0	4	3			402
72250	5	1	1	3
73666.7	4	1	1	2
75083.3	7	0	3	4
76500	3	0	1	2
77916.7	6	0	3	3
79333.3	4	0	3	1
80750	2	0	2
82166.7	4	0	4
83583.3	5	1	4
85000	1	0	1
86416.7	8	4	2	2
	4		4
	2		2
	6	3	3
	1		1
	1		1

## Sheet: Treatment (2)
Bin	#Cells	G0/G1	S	G2	M					B_XL888 14 nM
		1	0	2	3
1416.67	0	0						Sub-2N%=	13.1201
2833.33	38	15	19	4				2N%=	64.6145
4250	94	47	39	8				4N%=	21.3389
5666.67	70	37	26	7				>4N%=	0.926479
7083.33	39	24	15								Total
8500	36	15	20	1							3251
9916.67	30	11	19
11333.3	45	21	24		1						Total G0/G1
12750	40	15	23	2							1010
14166.7	47	19	28				402
15583.3	33	15	18								Total S
17000	55	15	38	2							2060
18416.7	38	11	26	1
19833.3	52	16	34	2							Total G2
21250	59	19	37	3							181
22666.7	70	22	44	4
24083.3	72	30	41	1							Total M
25500	108	49	59					<-2N Peak			1
26916.7	131	62	67	2
28333.3	168	63	103	2
29750	220	85	135								%G0/G1
31166.7	203	80	123								31.0674
32583.3	195	85	110
34000	159	68	90	1
35416.7	160	61	99								%S
36833.3	118	35	83								63.3651
38250	90	23	67
39666.7	72	11	60	1							%G2
41083.3	57	8	49								5.56752
42500	55	6	45	4			402
43916.7	51	4	44	3							%M
45333.3	65	9	51	5							0.0307598
46750	50	3	38	9
48166.7	52	6	40	6
49583.3	48	3	36	9
51000	49	3	41	5
52416.7	51	3	41	7
53833.3	53	2	43	8
55250	43	2	35	6
56666.7	46	3	34	9
58083.3	40	2	23	15
59500	28	0	19	9
60916.7	28	0	20	8
62333.3	15	1	8	6
63750	19	0	10	9
65166.7	8	0	5	3
66583.3	4	1	1	2
68000	2	0	2
69416.7	5	0	2	3
70833.3	2	0	1	1			402
72250	0	0
73666.7	4	0	3	1
75083.3	4	0	3	1
76500	4	0	3	1
77916.7	4	0	3	1
79333.3	7	0	5	2
80750	0	0
82166.7	1	0		1
83583.3	1	0	1
85000	4	0	4
86416.7	1	0	1
	2			2
	2			2
	2		1	1
	1			1
	1		1
	1		1

## Sheet: Treatment (3)
Bin	#Cells	G0/G1	S	G2	M					C_XL888 41 nM
		1	0	2	3
1416.67	0	0						Sub-2N%=	9.55818
2833.33	7	3		4				2N%=	77.7122
4250	10	8	1	1				4N%=	12.3141
5666.67	20	14	3	3	1			>4N%=	0.415573
7083.33	33	26	6	1	4						Total
8500	50	36	13	1	5						4388
9916.67	71	54	16	1	7
11333.3	89	69	17	3	6						Total G0/G1
12750	74	47	25	2	9						2139
14166.7	83	51	26	6	2		402
15583.3	89	58	26	5	4						Total S
17000	135	96	34	5	10						1686
18416.7	156	108	38	10	6
19833.3	191	130	56	5	6						Total G2
21250	265	194	67	4	12						563
22666.7	300	216	73	11	16
24083.3	271	183	84	4	22						Total M
25500	285	191	89	5	17			<-2N Peak			211
26916.7	269	153	113	3	27
28333.3	225	129	87	9	22
29750	195	95	93	7	7						%G0/G1
31166.7	188	86	88	14	10						48.7466
32583.3	159	55	87	17	5
34000	130	40	75	15	2
35416.7	103	24	63	16	3						%S
36833.3	115	10	79	26							38.423
38250	101	13	62	26	1
39666.7	90	5	56	29							%G2
41083.3	103	4	57	42	4						12.8304
42500	100	10	52	38	1		402
43916.7	69	6	32	31	1						%M
45333.3	81	4	45	32							4.80857
46750	60	4	28	28
48166.7	45	3	18	24
49583.3	41	1	18	22
51000	34	1	16	17
52416.7	21	2	8	11
53833.3	22	0	3	19
55250	12	2	4	6	1
56666.7	20	1	9	10
58083.3	12	1	2	9
59500	13	0	8	5
60916.7	10	0		10
62333.3	5	1		4
63750	3	0	1	2
65166.7	1	1
66583.3	4	1		3
68000	1	0		1
69416.7	5	0	1	4
70833.3	4	1	1	2			402
72250	3	0	3
73666.7	2	0	1	1
75083.3	0	0
76500	1	0		1
77916.7	3	0	1	2
79333.3	2	1		1
80750	1	0		1
82166.7	0	0
83583.3	1	0	1
85000	2	1		1
86416.7	1	0		1
	2			2

[truncated: 8 more sheets: Treatment (4), Treatment (5), Treatment (6), Treatment (7), Treatment (8), Treatment (9), Treatment (10), TABLES_EC50s]
